# Supplementary material for: (5S,6R)-5-Methyl-6-phenyl-4-propyl-1,3,4-oxadiazinane-2-thione
Source: Acta Crystallogr Sect E Struct Rep Online. 2009 May 29;65(Pt 6):o1421–2. doi: 10.1107/S1600536809019382 (PMC2969751; doi:10.1107/S1600536809019382)
Supplement: Supplementary file 1 [file e-65-o1421-sup1.cif]

##############################################################################
###                                                                        ###
###        Electronic paper (Acta Crystallographica Section E)             ###
###                                                                        ###
##############################################################################
#                                                                            #
# This CIF contains the data in a paper accepted for publication in Acta     #
# Crystallographica Section E. It conforms to the requirements of Notes      #
# for Authors for Section E, and has been peer reviewed under the auspices   #
# of the IUCr Commission on Journals.                                        #
#                                                                            #
# Full details of the Crystallographic Information File format               #
# are given in the paper "The Crystallographic Information File (CIF):       #
# a New Standard Archive File for Crystallography" by S. R. Hall, F. H.      #
# Allen and I. D. Brown [Acta Cryst. (1991), A47, 655-685].                  #
#                                                                            #
# The current version of the core CIF dictionary is obtainable from          #
# ftp://ftp.iucr.org/pub/cif_core.dic. The current version number is 2.4.    #
#                                                                            #
# Software is freely available for graphical display of the structure(s) in  #
# this CIF.  For information consult the CIF home page http://www.iucr.org/  #
# cif/home.html                                                              #
#                                                                            #
# This file may be used for bona fide research purposes within the           #
# scientific community so long as proper attribution is given to the journal # 
# article from which it was obtained.                                        #
#                                                                            #
##############################################################################
                                             
data_global
_audit_creation_method     'WinGX routine CIF_UPDATE'
_audit_conform_dict_name     cif_core.dic
_audit_conform_dict_version     2.3
_journal_date_recd_electronic     2009-05-02
_journal_date_accepted     2009-05-21
_journal_name_full     'Acta Crystallographica, Section E'
_journal_year     2009
_journal_volume     65
_journal_issue      6
_journal_page_first     o1421
_journal_page_last     o1422
_journal_paper_category     QO
_journal_coeditor_code     FJ2214
_publ_contact_author_name     'Ferrence, Gregory M.'
_publ_contact_author_address
;
CB 4160
Department of Chemistry
Illinois State University
Normal, IL 61790
;
_publ_contact_author_email     ferrence@illinoisstate.edu
_publ_contact_author_fax     '(309)4385538'
_publ_contact_author_phone     '(309)4387971'
_publ_section_title
;
(5<i>S</i>,6<i>R</i>)-5-Methyl-6-phenyl-4-propyl-1,3,4-oxadiazinane-2-thione
;
loop_
    _publ_author_name
    _publ_author_address
    'Joshua L. Kocher'
;
CB 4160
Department of Chemistry
Illinois State University
Normal, IL 61790
USA
;
    'Kate L. Edler'
;
CB 4160
Department of Chemistry
Illinois State University
Normal, IL 61790
USA
;
    'Barbara A. Bohling'
;
CB 4160
Department of Chemistry
Illinois State University
Normal, IL 61790
USA
;
    'George P. Nora'
;
CB 4160
Department of Chemistry
Illinois State University
Normal, IL 61790
USA
;
    'Carrie Stafford'
;
CB 4160
Department of Chemistry
Illinois State University
Normal, IL 61790
USA
;
    'Shawn R. Hitchcock'
;
CB 4160
Department of Chemistry
Illinois State University
Normal, IL 61790
USA
;
    'Gregory M. Ferrence'
;
CB 4160
Department of Chemistry
Illinois State University
Normal, IL 61790
USA
;
data_I
_audit_creation_method     'WinGX routine CIF_UPDATE'
_chemical_name_systematic
;
(5<i>S</i>,6<i>R</i>)-5-Methyl-6-phenyl-4-propyl-1,3,4-oxadiazinane-2-thione
;
_chemical_formula_moiety     'C13 H18 N2 O1 S1'
_chemical_formula_sum     'C13 H18 N2 O1 S1'
_chemical_formula_iupac     'C13 H18 N2 O S'
_chemical_formula_weight     250.36
_symmetry_cell_setting     monoclinic
_symmetry_space_group_name_H-M     'P 21'
_symmetry_space_group_name_Hall     'P 2yb'
loop_
    _symmetry_equiv_pos_as_xyz
    'x, y, z'
    '-x, y+1/2, -z'
_cell_length_a     12.5888(6)
_cell_length_b     8.0648(4)
_cell_length_c     14.2862(7)
_cell_angle_alpha     90
_cell_angle_beta     112.4488(7)
_cell_angle_gamma     90
_cell_volume     1340.51(11)
_cell_formula_units_Z     4
_cell_measurement_reflns_used     4757
_cell_measurement_theta_min     2.74
_cell_measurement_theta_max     26.359
_cell_measurement_temperature     193(2)
_exptl_crystal_description     prism
_exptl_crystal_colour     colourless
_exptl_crystal_size_max     0.45
_exptl_crystal_size_mid     0.3
_exptl_crystal_size_min     0.26
_exptl_crystal_density_diffrn     1.24
_exptl_crystal_density_method     'not measured'
_exptl_crystal_F_000     536
_exptl_absorpt_coefficient_mu     0.228
_exptl_absorpt_correction_type     multi-scan
_exptl_absorpt_process_details     '(SADABS in SAINT-Plus; Bruker, 1999)'
_exptl_absorpt_correction_T_min     0.8122
_exptl_absorpt_correction_T_max     0.9431
_diffrn_ambient_temperature     193(2)
_diffrn_radiation_type     MoK\a
_diffrn_radiation_wavelength     0.71073
_diffrn_radiation_monochromator     graphite
_diffrn_measurement_device_type     'Bruker SMART 1000 CCD'
_diffrn_measurement_method     \w
_diffrn_reflns_number     10254
_diffrn_reflns_av_R_equivalents     0.0161
_diffrn_reflns_theta_min     1.54
_diffrn_reflns_theta_max     26.36
_diffrn_reflns_theta_full     26.36
_diffrn_measured_fraction_theta_max     0.998
_diffrn_measured_fraction_theta_full     0.998
_diffrn_reflns_limit_h_min     -15
_diffrn_reflns_limit_h_max     15
_diffrn_reflns_limit_k_min     -9
_diffrn_reflns_limit_k_max     10
_diffrn_reflns_limit_l_min     -17
_diffrn_reflns_limit_l_max     17
_reflns_number_total     5344
_reflns_number_gt     5154
_reflns_threshold_expression     I>2\s(I)
_refine_ls_structure_factor_coef     Fsqd
_refine_ls_matrix_type     full
_refine_ls_R_factor_gt     0.0281
_refine_ls_wR_factor_ref     0.0762
_refine_ls_goodness_of_fit_ref     1.031
_refine_ls_restrained_S_all     1.031
_refine_ls_number_reflns     5344
_refine_ls_number_parameters     315
_refine_ls_number_restraints     1
_refine_ls_hydrogen_treatment     mixed
_refine_ls_weighting_scheme     calc
_refine_ls_weighting_details
         'calc w=1/[\s^2^(Fo^2^)+(0.0464P)^2^+0.1813P] where P=(Fo^2^+2Fc^2^)/3'
_refine_ls_shift/su_max     0.001
_refine_diff_density_max     0.234
_refine_diff_density_min     -0.189
_refine_ls_extinction_method     none
_refine_ls_abs_structure_details     'Flack (1983)'
_refine_ls_abs_structure_Flack     0.03(4)
loop_
    _atom_type_symbol
    _atom_type_description
    _atom_type_scat_dispersion_real
    _atom_type_scat_dispersion_imag
    _atom_type_scat_source
    C C 0.0033 0.0016 'International Tables Vol C Tables 4.2.6.8 and 6.1.1.4'
    H H 0 0 'International Tables Vol C Tables 4.2.6.8 and 6.1.1.4'
    N N 0.0061 0.0033 'International Tables Vol C Tables 4.2.6.8 and 6.1.1.4'
    O O 0.0106 0.006 'International Tables Vol C Tables 4.2.6.8 and 6.1.1.4'
    S S 0.1246 0.1234 'International Tables Vol C Tables 4.2.6.8 and 6.1.1.4'
_computing_data_collection     'SMART (Bruker, 1999)'
_computing_cell_refinement     'SMART (Bruker, 1999)'
_computing_data_reduction     'SAINT (Bruker, 1999)'
_computing_structure_solution     'SIR2004 (Burla <i>et al.</i>,  2005)'
_computing_structure_refinement     'SHELXL97 (Sheldrick, 2008)'
_computing_molecular_graphics
;
<i>ORTEP-3</i> for Windows (Farrugia, 1997) and <i>Mercury</i> (Macrae
<i>et al.</i>,  2008)
;
_computing_publication_material
;
<i>WinGX</i> (Farrugia, 1999) and <i>publCIF</i> (McMahon & Westrip,
2008)
;
loop_
    _atom_site_type_symbol
    _atom_site_label
    _atom_site_fract_x
    _atom_site_fract_y
    _atom_site_fract_z
    _atom_site_U_iso_or_equiv
    _atom_site_adp_type
    _atom_site_calc_flag
    _atom_site_refinement_flags
    _atom_site_occupancy
    _atom_site_disorder_assembly
    _atom_site_disorder_group
    H H3 0.5801(17) 0.487(3) 0.3637(14) 0.037(5) Uiso d . 1 . .
    H H53 0.4291(18) 0.298(3) 0.1944(15) 0.044(6) Uiso d . 1 . .
    O O1 0.82647(9) 0.40738(15) 0.38779(8) 0.0317(2) Uani d . 1 . .
    C C2 0.71123(12) 0.3987(2) 0.35160(11) 0.0266(3) Uani d . 1 . .
    N N3 0.65394(10) 0.49797(16) 0.38728(9) 0.0277(3) Uani d . 1 . .
    N N4 0.70414(10) 0.60668(16) 0.47180(9) 0.0260(3) Uani d . 1 . .
    C C5 0.81231(12) 0.67014(19) 0.46870(12) 0.0284(3) Uani d . 1 . .
    H H5 0.7956 0.7334 0.4044 0.034 Uiso calc R 1 . .
    C C6 0.88793(11) 0.5206(2) 0.47089(11) 0.0281(3) Uani d . 1 . .
    H H6 0.9556 0.5635 0.458 0.034 Uiso calc R 1 . .
    C C7 0.93458(12) 0.4261(2) 0.56893(12) 0.0292(3) Uani d . 1 . .
    C C8 0.86992(13) 0.3065(2) 0.59413(12) 0.0337(3) Uani d . 1 . .
    H H8 0.7935 0.2837 0.5487 0.04 Uiso calc R 1 . .
    C C9 0.91621(16) 0.2203(2) 0.68504(13) 0.0402(4) Uani d . 1 . .
    H H9 0.8718 0.1386 0.7015 0.048 Uiso calc R 1 . .
    C C10 1.02754(15) 0.2541(3) 0.75165(13) 0.0427(4) Uani d . 1 . .
    H H10 1.0599 0.1942 0.8134 0.051 Uiso calc R 1 . .
    C C11 1.09113(15) 0.3742(3) 0.72841(13) 0.0432(4) Uani d . 1 . .
    H H11 1.1666 0.3988 0.7751 0.052 Uiso calc R 1 . .
    C C12 1.04608(13) 0.4594(2) 0.63761(12) 0.0365(4) Uani d . 1 . .
    H H12 1.0912 0.5409 0.6219 0.044 Uiso calc R 1 . .
    C C13 0.87021(14) 0.7838(2) 0.55843(13) 0.0384(4) Uani d . 1 . .
    H H13A 0.8199 0.8784 0.5548 0.058 Uiso calc R 1 . .
    H H13B 0.9431 0.8239 0.557 0.058 Uiso calc R 1 . .
    H H13C 0.8851 0.7227 0.6214 0.058 Uiso calc R 1 . .
    C C14 0.61975(13) 0.7372(2) 0.46634(11) 0.0301(3) Uani d . 1 . .
    H H14A 0.6508 0.8031 0.5295 0.036 Uiso calc R 1 . .
    H H14B 0.5488 0.6824 0.465 0.036 Uiso calc R 1 . .
    C C15 0.58656(15) 0.8565(2) 0.37746(13) 0.0386(4) Uani d . 1 . .
    H H15A 0.5536 0.794 0.3131 0.046 Uiso calc R 1 . .
    H H15B 0.6557 0.916 0.3782 0.046 Uiso calc R 1 . .
    C C16 0.4989(2) 0.9805(3) 0.38432(19) 0.0642(6) Uani d . 1 . .
    H H16A 0.4772 1.0565 0.3265 0.096 Uiso calc R 1 . .
    H H16B 0.5325 1.0438 0.4474 0.096 Uiso calc R 1 . .
    H H16C 0.4306 0.9212 0.3835 0.096 Uiso calc R 1 . .
    S S17 0.64745(3) 0.25776(5) 0.25998(3) 0.03521(10) Uani d . 1 . .
    O O51 0.18836(8) 0.39587(13) 0.16424(8) 0.0282(2) Uani d . 1 . .
    C C52 0.30313(12) 0.39369(19) 0.20313(11) 0.0261(3) Uani d . 1 . .
    N N53 0.35868(11) 0.29154(17) 0.16570(9) 0.0277(3) Uani d . 1 . .
    N N54 0.30882(10) 0.15932(16) 0.09668(9) 0.0273(3) Uani d . 1 . .
    C C55 0.19357(12) 0.12386(19) 0.09575(12) 0.0270(3) Uani d . 1 . .
    H H55 0.1528 0.0502 0.0366 0.032 Uiso calc R 1 . .
    C C56 0.12635(11) 0.28685(18) 0.07989(11) 0.0252(3) Uani d . 1 . .
    H H56 0.1237 0.3395 0.0156 0.03 Uiso calc R 1 . .
    C C57 0.00531(11) 0.27209(18) 0.07641(10) 0.0252(3) Uani d . 1 . .
    C C58 -0.02242(13) 0.3144(2) 0.15848(11) 0.0331(3) Uani d . 1 . .
    H H58 0.0358 0.3553 0.2186 0.04 Uiso calc R 1 . .
    C C59 -0.13361(14) 0.2977(2) 0.15410(13) 0.0371(4) Uani d . 1 . .
    H H59 -0.1513 0.3264 0.211 0.045 Uiso calc R 1 . .
    C C60 -0.21914(13) 0.2390(2) 0.06632(13) 0.0355(3) Uani d . 1 . .
    H H60 -0.2956 0.2271 0.063 0.043 Uiso calc R 1 . .
    C C61 -0.19292(13) 0.1979(2) -0.01602(13) 0.0334(3) Uani d . 1 . .
    H H61 -0.2517 0.1584 -0.0762 0.04 Uiso calc R 1 . .
    C C62 -0.08151(13) 0.21385(19) -0.01173(12) 0.0289(3) Uani d . 1 . .
    H H62 -0.0642 0.1851 -0.0688 0.035 Uiso calc R 1 . .
    C C63 0.20153(14) 0.0328(2) 0.19114(12) 0.0351(3) Uani d . 1 . .
    H H63A 0.2454 -0.0698 0.1975 0.053 Uiso calc R 1 . .
    H H63B 0.124 0.0061 0.1873 0.053 Uiso calc R 1 . .
    H H63C 0.2403 0.1034 0.2503 0.053 Uiso calc R 1 . .
    C C64 0.31096(13) 0.1969(2) -0.00361(11) 0.0323(3) Uani d . 1 . .
    H H64A 0.2733 0.3053 -0.0271 0.039 Uiso calc R 1 . .
    H H64B 0.2663 0.1114 -0.0525 0.039 Uiso calc R 1 . .
    C C65 0.43186(14) 0.2023(3) -0.00219(13) 0.0449(5) Uani d . 1 . .
    H H65A 0.4725 0.0983 0.0277 0.054 Uiso calc R 1 . .
    H H65B 0.4743 0.2957 0.0408 0.054 Uiso calc R 1 . .
    C C66 0.43043(18) 0.2236(4) -0.10884(15) 0.0600(6) Uani d . 1 . .
    H H66A 0.5095 0.226 -0.1058 0.09 Uiso calc R 1 . .
    H H66B 0.3918 0.3277 -0.1379 0.09 Uiso calc R 1 . .
    H H66C 0.3891 0.1306 -0.1513 0.09 Uiso calc R 1 . .
    S S67 0.36887(3) 0.52486(5) 0.29914(3) 0.03515(10) Uani d . 1 . .
loop_
    _atom_site_aniso_label
    _atom_site_aniso_U_11
    _atom_site_aniso_U_22
    _atom_site_aniso_U_33
    _atom_site_aniso_U_12
    _atom_site_aniso_U_13
    _atom_site_aniso_U_23
    O1 0.0211(5) 0.0432(7) 0.0292(5) 0.0010(4) 0.0078(4) -0.0076(5)
    C2 0.0228(7) 0.0307(8) 0.0260(7) -0.0016(6) 0.0090(6) 0.0002(6)
    N3 0.0196(6) 0.0315(7) 0.0300(6) -0.0015(5) 0.0072(5) -0.0047(5)
    N4 0.0235(6) 0.0285(7) 0.0252(6) -0.0016(5) 0.0083(5) -0.0027(5)
    C5 0.0240(7) 0.0301(8) 0.0301(7) -0.0016(6) 0.0093(6) 0.0020(6)
    C6 0.0196(6) 0.0349(8) 0.0288(7) -0.0049(6) 0.0081(5) -0.0034(7)
    C7 0.0230(7) 0.0330(8) 0.0310(8) 0.0022(6) 0.0096(6) -0.0041(6)
    C8 0.0276(7) 0.0352(8) 0.0355(8) -0.0006(6) 0.0089(6) -0.0010(7)
    C9 0.0446(10) 0.0385(10) 0.0410(9) 0.0034(7) 0.0201(8) 0.0034(8)
    C10 0.0461(9) 0.0476(10) 0.0314(8) 0.0139(9) 0.0112(7) 0.0050(8)
    C11 0.0313(8) 0.0539(11) 0.0350(9) 0.0074(8) 0.0021(7) -0.0035(8)
    C12 0.0255(8) 0.0433(9) 0.0364(8) -0.0012(7) 0.0070(6) -0.0025(7)
    C13 0.0339(8) 0.0358(9) 0.0408(9) -0.0067(7) 0.0089(7) -0.0054(7)
    C14 0.0286(7) 0.0344(8) 0.0282(7) 0.0022(6) 0.0119(6) -0.0039(6)
    C15 0.0381(9) 0.0367(9) 0.0407(9) 0.0073(7) 0.0146(7) 0.0047(7)
    C16 0.0586(13) 0.0610(15) 0.0805(15) 0.0297(11) 0.0349(12) 0.0218(12)
    S17 0.02566(18) 0.0418(2) 0.0374(2) -0.00325(16) 0.01108(15) -0.01413(17)
    O51 0.0194(5) 0.0265(5) 0.0336(6) -0.0015(4) 0.0045(4) -0.0038(4)
    C52 0.0217(7) 0.0280(8) 0.0261(7) -0.0011(6) 0.0063(6) 0.0034(6)
    N53 0.0190(6) 0.0345(7) 0.0256(6) -0.0024(5) 0.0040(5) -0.0028(5)
    N54 0.0221(6) 0.0291(7) 0.0279(6) -0.0005(5) 0.0063(5) -0.0024(5)
    C55 0.0228(7) 0.0250(7) 0.0307(8) -0.0020(6) 0.0073(6) -0.0007(6)
    C56 0.0222(7) 0.0258(7) 0.0250(6) -0.0022(6) 0.0062(5) -0.0001(6)
    C57 0.0209(6) 0.0241(7) 0.0272(7) -0.0002(5) 0.0053(5) 0.0020(6)
    C58 0.0273(7) 0.0420(9) 0.0256(7) -0.0035(6) 0.0052(6) 0.0004(6)
    C59 0.0327(8) 0.0471(10) 0.0348(8) -0.0014(7) 0.0164(7) -0.0006(7)
    C60 0.0234(7) 0.0362(9) 0.0473(9) -0.0019(6) 0.0139(7) -0.0004(8)
    C61 0.0229(7) 0.0315(8) 0.0388(8) -0.0038(6) 0.0039(6) -0.0063(7)
    C62 0.0262(7) 0.0282(8) 0.0303(7) -0.0003(6) 0.0086(6) -0.0045(6)
    C63 0.0316(7) 0.0327(8) 0.0397(8) 0.0012(7) 0.0123(6) 0.0072(7)
    C64 0.0262(7) 0.0392(9) 0.0285(7) -0.0016(6) 0.0072(6) -0.0055(7)
    C65 0.0295(8) 0.0701(13) 0.0359(9) 0.0009(8) 0.0135(7) -0.0035(9)
    C66 0.0442(10) 0.1014(18) 0.0394(10) -0.0052(11) 0.0218(8) -0.0079(12)
    S67 0.02293(17) 0.0437(2) 0.03399(19) -0.00201(16) 0.00548(14) -0.01305(17)
_geom_special_details
;
All e.s.d.'s (except the e.s.d. in the dihedral angle between two l.s. planes)
are estimated using the full covariance matrix. The cell e.s.d.'s are taken
into account individually in the estimation of e.s.d.'s in distances, angles
and torsion angles; correlations between e.s.d.'s in cell parameters are only
used when they are defined by crystal symmetry. An approximate (isotropic)
treatment of cell e.s.d.'s is used for estimating e.s.d.'s involving l.s.
planes.
;
loop_
    _geom_bond_atom_site_label_1
    _geom_bond_atom_site_label_2
    _geom_bond_site_symmetry_2
    _geom_bond_distance
    _geom_bond_publ_flag
    O1 C2 . 1.3432(17) ?
    O1 C6 . 1.4627(18) ?
    C2 N3 . 1.305(2) ?
    C2 S17 . 1.6873(15) ?
    N3 N4 . 1.4294(17) ?
    N3 H3 . 0.86(2) ?
    N4 C5 . 1.4711(18) ?
    N4 C14 . 1.476(2) ?
    C5 C13 . 1.517(2) ?
    C5 C6 . 1.530(2) ?
    C5 H5 . 1 ?
    C6 C7 . 1.503(2) ?
    C6 H6 . 1 ?
    C7 C8 . 1.396(2) ?
    C7 C12 . 1.397(2) ?
    C8 C9 . 1.390(2) ?
    C8 H8 . 0.95 ?
    C9 C10 . 1.388(3) ?
    C9 H9 . 0.95 ?
    C10 C11 . 1.375(3) ?
    C10 H10 . 0.95 ?
    C11 C12 . 1.384(2) ?
    C11 H11 . 0.95 ?
    C12 H12 . 0.95 ?
    C13 H13A . 0.98 ?
    C13 H13B . 0.98 ?
    C13 H13C . 0.98 ?
    C14 C15 . 1.519(2) ?
    C14 H14A . 0.99 ?
    C14 H14B . 0.99 ?
    C15 C16 . 1.520(3) ?
    C15 H15A . 0.99 ?
    C15 H15B . 0.99 ?
    C16 H16A . 0.98 ?
    C16 H16B . 0.98 ?
    C16 H16C . 0.98 ?
    O51 C52 . 1.3355(17) ?
    O51 C56 . 1.4548(16) ?
    C52 N53 . 1.319(2) ?
    C52 S67 . 1.6788(15) ?
    N53 N54 . 1.4250(18) ?
    N53 H53 . 0.82(2) ?
    N54 C55 . 1.4739(18) ?
    N54 C64 . 1.475(2) ?
    C55 C63 . 1.517(2) ?
    C55 C56 . 1.533(2) ?
    C55 H55 . 1 ?
    C56 C57 . 1.5101(18) ?
    C56 H56 . 1 ?
    C57 C58 . 1.388(2) ?
    C57 C62 . 1.3963(19) ?
    C58 C59 . 1.384(2) ?
    C58 H58 . 0.95 ?
    C59 C60 . 1.388(2) ?
    C59 H59 . 0.95 ?
    C60 C61 . 1.378(2) ?
    C60 H60 . 0.95 ?
    C61 C62 . 1.386(2) ?
    C61 H61 . 0.95 ?
    C62 H62 . 0.95 ?
    C63 H63A . 0.98 ?
    C63 H63B . 0.98 ?
    C63 H63C . 0.98 ?
    C64 C65 . 1.515(2) ?
    C64 H64A . 0.99 ?
    C64 H64B . 0.99 ?
    C65 C66 . 1.527(3) ?
    C65 H65A . 0.99 ?
    C65 H65B . 0.99 ?
    C66 H66A . 0.98 ?
    C66 H66B . 0.98 ?
    C66 H66C . 0.98 ?
loop_
    _geom_angle_atom_site_label_1
    _geom_angle_atom_site_label_2
    _geom_angle_atom_site_label_3
    _geom_angle_site_symmetry_1
    _geom_angle_site_symmetry_3
    _geom_angle
    _geom_angle_publ_flag
    C2 O1 C6 . . 120.25(12) ?
    N3 C2 O1 . . 119.64(13) ?
    N3 C2 S17 . . 123.11(11) ?
    O1 C2 S17 . . 117.25(11) ?
    C2 N3 N4 . . 125.07(12) ?
    C2 N3 H3 . . 117.2(13) ?
    N4 N3 H3 . . 117.1(13) ?
    N3 N4 C5 . . 107.68(11) ?
    N3 N4 C14 . . 108.40(11) ?
    C5 N4 C14 . . 113.96(12) ?
    N4 C5 C13 . . 109.66(13) ?
    N4 C5 C6 . . 107.52(12) ?
    C13 C5 C6 . . 111.41(12) ?
    N4 C5 H5 . . 109.4 ?
    C13 C5 H5 . . 109.4 ?
    C6 C5 H5 . . 109.4 ?
    O1 C6 C7 . . 109.73(13) ?
    O1 C6 C5 . . 110.08(11) ?
    C7 C6 C5 . . 115.94(12) ?
    O1 C6 H6 . . 106.9 ?
    C7 C6 H6 . . 106.9 ?
    C5 C6 H6 . . 106.9 ?
    C8 C7 C12 . . 118.68(15) ?
    C8 C7 C6 . . 122.14(13) ?
    C12 C7 C6 . . 119.17(14) ?
    C9 C8 C7 . . 120.61(15) ?
    C9 C8 H8 . . 119.7 ?
    C7 C8 H8 . . 119.7 ?
    C10 C9 C8 . . 119.73(17) ?
    C10 C9 H9 . . 120.1 ?
    C8 C9 H9 . . 120.1 ?
    C11 C10 C9 . . 120.09(16) ?
    C11 C10 H10 . . 120 ?
    C9 C10 H10 . . 120 ?
    C10 C11 C12 . . 120.52(16) ?
    C10 C11 H11 . . 119.7 ?
    C12 C11 H11 . . 119.7 ?
    C11 C12 C7 . . 120.34(17) ?
    C11 C12 H12 . . 119.8 ?
    C7 C12 H12 . . 119.8 ?
    C5 C13 H13A . . 109.5 ?
    C5 C13 H13B . . 109.5 ?
    H13A C13 H13B . . 109.5 ?
    C5 C13 H13C . . 109.5 ?
    H13A C13 H13C . . 109.5 ?
    H13B C13 H13C . . 109.5 ?
    N4 C14 C15 . . 117.29(12) ?
    N4 C14 H14A . . 108 ?
    C15 C14 H14A . . 108 ?
    N4 C14 H14B . . 108 ?
    C15 C14 H14B . . 108 ?
    H14A C14 H14B . . 107.2 ?
    C14 C15 C16 . . 109.73(16) ?
    C14 C15 H15A . . 109.7 ?
    C16 C15 H15A . . 109.7 ?
    C14 C15 H15B . . 109.7 ?
    C16 C15 H15B . . 109.7 ?
    H15A C15 H15B . . 108.2 ?
    C15 C16 H16A . . 109.5 ?
    C15 C16 H16B . . 109.5 ?
    H16A C16 H16B . . 109.5 ?
    C15 C16 H16C . . 109.5 ?
    H16A C16 H16C . . 109.5 ?
    H16B C16 H16C . . 109.5 ?
    C52 O51 C56 . . 119.32(11) ?
    N53 C52 O51 . . 119.77(13) ?
    N53 C52 S67 . . 123.55(11) ?
    O51 C52 S67 . . 116.68(11) ?
    C52 N53 N54 . . 125.90(12) ?
    C52 N53 H53 . . 113.1(15) ?
    N54 N53 H53 . . 120.0(15) ?
    N53 N54 C55 . . 108.87(11) ?
    N53 N54 C64 . . 110.61(12) ?
    C55 N54 C64 . . 114.47(11) ?
    N54 C55 C63 . . 111.02(12) ?
    N54 C55 C56 . . 108.73(12) ?
    C63 C55 C56 . . 113.03(13) ?
    N54 C55 H55 . . 108 ?
    C63 C55 H55 . . 108 ?
    C56 C55 H55 . . 108 ?
    O51 C56 C57 . . 106.89(11) ?
    O51 C56 C55 . . 107.73(11) ?
    C57 C56 C55 . . 115.50(12) ?
    O51 C56 H56 . . 108.9 ?
    C57 C56 H56 . . 108.9 ?
    C55 C56 H56 . . 108.9 ?
    C58 C57 C62 . . 118.80(13) ?
    C58 C57 C56 . . 121.94(12) ?
    C62 C57 C56 . . 119.26(13) ?
    C59 C58 C57 . . 120.97(14) ?
    C59 C58 H58 . . 119.5 ?
    C57 C58 H58 . . 119.5 ?
    C58 C59 C60 . . 119.77(15) ?
    C58 C59 H59 . . 120.1 ?
    C60 C59 H59 . . 120.1 ?
    C61 C60 C59 . . 119.83(14) ?
    C61 C60 H60 . . 120.1 ?
    C59 C60 H60 . . 120.1 ?
    C60 C61 C62 . . 120.54(14) ?
    C60 C61 H61 . . 119.7 ?
    C62 C61 H61 . . 119.7 ?
    C61 C62 C57 . . 120.09(14) ?
    C61 C62 H62 . . 120 ?
    C57 C62 H62 . . 120 ?
    C55 C63 H63A . . 109.5 ?
    C55 C63 H63B . . 109.5 ?
    H63A C63 H63B . . 109.5 ?
    C55 C63 H63C . . 109.5 ?
    H63A C63 H63C . . 109.5 ?
    H63B C63 H63C . . 109.5 ?
    N54 C64 C65 . . 112.58(13) ?
    N54 C64 H64A . . 109.1 ?
    C65 C64 H64A . . 109.1 ?
    N54 C64 H64B . . 109.1 ?
    C65 C64 H64B . . 109.1 ?
    H64A C64 H64B . . 107.8 ?
    C64 C65 C66 . . 111.17(15) ?
    C64 C65 H65A . . 109.4 ?
    C66 C65 H65A . . 109.4 ?
    C64 C65 H65B . . 109.4 ?
    C66 C65 H65B . . 109.4 ?
    H65A C65 H65B . . 108 ?
    C65 C66 H66A . . 109.5 ?
    C65 C66 H66B . . 109.5 ?
    H66A C66 H66B . . 109.5 ?
    C65 C66 H66C . . 109.5 ?
    H66A C66 H66C . . 109.5 ?
    H66B C66 H66C . . 109.5 ?
loop_
    _geom_torsion_atom_site_label_1
    _geom_torsion_atom_site_label_2
    _geom_torsion_atom_site_label_3
    _geom_torsion_atom_site_label_4
    _geom_torsion_site_symmetry_1
    _geom_torsion_site_symmetry_2
    _geom_torsion_site_symmetry_3
    _geom_torsion_site_symmetry_4
    _geom_torsion
    _geom_torsion_publ_flag
    C6 O1 C2 N3 . . . . 3.6(2) ?
    C6 O1 C2 S17 . . . . -176.82(11) ?
    O1 C2 N3 N4 . . . . -7.4(2) ?
    S17 C2 N3 N4 . . . . 173.03(11) ?
    C2 N3 N4 C5 . . . . 36.25(18) ?
    C2 N3 N4 C14 . . . . 159.97(14) ?
    N3 N4 C5 C13 . . . . -178.87(12) ?
    C14 N4 C5 C13 . . . . 60.85(16) ?
    N3 N4 C5 C6 . . . . -57.59(14) ?
    C14 N4 C5 C6 . . . . -177.87(11) ?
    C2 O1 C6 C7 . . . . 100.10(15) ?
    C2 O1 C6 C5 . . . . -28.65(18) ?
    N4 C5 C6 O1 . . . . 55.69(15) ?
    C13 C5 C6 O1 . . . . 175.87(12) ?
    N4 C5 C6 C7 . . . . -69.59(16) ?
    C13 C5 C6 C7 . . . . 50.59(17) ?
    O1 C6 C7 C8 . . . . -43.15(19) ?
    C5 C6 C7 C8 . . . . 82.32(19) ?
    O1 C6 C7 C12 . . . . 137.21(14) ?
    C5 C6 C7 C12 . . . . -97.32(17) ?
    C12 C7 C8 C9 . . . . -1.0(2) ?
    C6 C7 C8 C9 . . . . 179.35(15) ?
    C7 C8 C9 C10 . . . . 0.3(3) ?
    C8 C9 C10 C11 . . . . 1.0(3) ?
    C9 C10 C11 C12 . . . . -1.6(3) ?
    C10 C11 C12 C7 . . . . 0.9(3) ?
    C8 C7 C12 C11 . . . . 0.4(2) ?
    C6 C7 C12 C11 . . . . -179.97(16) ?
    N3 N4 C14 C15 . . . . -65.19(17) ?
    C5 N4 C14 C15 . . . . 54.69(18) ?
    N4 C14 C15 C16 . . . . 179.66(16) ?
    C56 O51 C52 N53 . . . . -0.9(2) ?
    C56 O51 C52 S67 . . . . 179.09(10) ?
    O51 C52 N53 N54 . . . . -11.2(2) ?
    S67 C52 N53 N54 . . . . 168.81(11) ?
    C52 N53 N54 C55 . . . . -15.85(19) ?
    C52 N53 N54 C64 . . . . 110.75(16) ?
    N53 N54 C55 C63 . . . . -74.51(15) ?
    C64 N54 C55 C63 . . . . 161.14(14) ?
    N53 N54 C55 C56 . . . . 50.43(15) ?
    C64 N54 C55 C56 . . . . -73.92(16) ?
    C52 O51 C56 C57 . . . . 160.86(12) ?
    C52 O51 C56 C55 . . . . 36.15(16) ?
    N54 C55 C56 O51 . . . . -60.99(14) ?
    C63 C55 C56 O51 . . . . 62.77(15) ?
    N54 C55 C56 C57 . . . . 179.65(11) ?
    C63 C55 C56 C57 . . . . -56.60(17) ?
    O51 C56 C57 C58 . . . . -17.70(19) ?
    C55 C56 C57 C58 . . . . 102.13(17) ?
    O51 C56 C57 C62 . . . . 162.47(13) ?
    C55 C56 C57 C62 . . . . -77.70(17) ?
    C62 C57 C58 C59 . . . . 0.7(2) ?
    C56 C57 C58 C59 . . . . -179.12(15) ?
    C57 C58 C59 C60 . . . . -0.4(3) ?
    C58 C59 C60 C61 . . . . -0.2(3) ?
    C59 C60 C61 C62 . . . . 0.4(3) ?
    C60 C61 C62 C57 . . . . -0.1(2) ?
    C58 C57 C62 C61 . . . . -0.5(2) ?
    C56 C57 C62 C61 . . . . 179.38(14) ?
    N53 N54 C64 C65 . . . . 66.76(17) ?
    C55 N54 C64 C65 . . . . -169.82(14) ?
    N54 C64 C65 C66 . . . . 174.12(18) ?
loop_
    _geom_hbond_atom_site_label_D
    _geom_hbond_atom_site_label_H
    _geom_hbond_atom_site_label_A
    _geom_hbond_site_symmetry_A
    _geom_hbond_distance_DH
    _geom_hbond_distance_HA
    _geom_hbond_distance_DA
    _geom_hbond_angle_DHA
    N3 H3 S67 . 0.86(2) 2.48(2) 3.3257(14) 167(2)
    N53 H53 S17 . 0.82(2) 2.56(2) 3.3711(15) 167(2)
