# Supplementary material for: (5S,6R)-5-Methyl-6-phenyl-4-propyl-1,3,4-oxadiazinane-2-thione
Source: Acta Crystallogr Sect E Struct Rep Online. 2009 May 29;65(Pt 6):o1421–2. doi: 10.1107/S1600536809019382 (PMC2969751; doi:10.1107/S1600536809019382)
Supplement: Supplementary file 2 [file e-65-o1421-Isup2.hkl]

#
# h,k,l, Fc-squared, Fo-squared, sigma(Fo-squared) and status flag
#
data_I
_shelx_title ' isu0417 in P 21'
_shelx_refln_list_code          4
_shelx_F_calc_maximum      119.25
_exptl_crystal_F_000       536.00
_reflns_d_resolution_high  0.8004
 
loop_
 _symmetry_equiv_pos_as_xyz
 'x, y, z'
 '-x, y+1/2, -z'
 
_cell_length_a    12.5888
_cell_length_b     8.0648
_cell_length_c    14.2862
_cell_angle_alpha  90.000
_cell_angle_beta  112.449
_cell_angle_gamma  90.000
 
_shelx_F_squared_multiplier     1.000
 
loop_
 _refln_index_h
 _refln_index_k
 _refln_index_l
 _refln_F_squared_calc
 _refln_F_squared_meas
 _refln_F_squared_sigma
 _refln_observed_status
   2  -9   0      352.45      361.21     12.19 o
   3  -9   0        8.21        7.51      1.38 o
   4  -9   0       10.16       11.23      1.91 o
   5  -9   0       73.63       89.40      7.77 o
   6  -9   0        5.58        5.06      1.44 o
   1  -8   0       92.97       91.46      4.42 o
   2  -8   0      121.54      123.77      3.93 o
   3  -8   0      102.25      109.16      3.63 o
   4  -8   0      141.85      145.12      4.54 o
   5  -8   0       26.51       23.86      2.06 o
   6  -8   0      186.42      184.82      5.54 o
   7  -8   0       62.75       62.76      2.95 o
   8  -8   0       63.16       71.23      4.22 o
   1  -7   0       13.43       14.22      1.61 o
   2  -7   0      125.94      126.37      3.77 o
   3  -7   0       37.71       36.06      1.83 o
   4  -7   0       16.46       16.42      1.39 o
   5  -7   0        4.77        4.04      1.08 o
   6  -7   0        5.38        3.04      0.90 o
   7  -7   0       18.92       15.48      1.79 o
   8  -7   0       87.72       87.11      3.45 o
   9  -7   0       14.93       17.49      1.86 o
  10  -7   0       25.70       30.06      2.27 o
   0  -6   0      186.37      201.87      4.92 o
   1  -6   0      114.47      124.68      2.80 o
   2  -6   0       81.17       89.13      2.71 o
   3  -6   0       35.84       32.41      1.67 o
   4  -6   0       41.46       43.95      1.97 o
   5  -6   0       45.13       45.18      1.69 o
   6  -6   0      125.22      118.10      3.04 o
   7  -6   0      101.33       98.85      2.80 o
   8  -6   0      159.14      160.41      4.97 o
   9  -6   0       11.73       12.23      1.46 o
  10  -6   0      109.66      110.09      4.55 o
  11  -6   0      105.35      120.84      4.34 o
   1  -5   0      759.07      747.86     12.26 o
   2  -5   0      473.80      470.83      8.11 o
   3  -5   0        6.05        4.12      0.50 o
   4  -5   0       87.31       89.00      2.25 o
   5  -5   0      196.41      182.00      3.89 o
   6  -5   0      181.09      180.62      3.92 o
   7  -5   0       35.19       33.46      2.08 o
   8  -5   0      262.88      267.37      5.51 o
   9  -5   0       39.78       35.00      1.61 o
  10  -5   0      386.43      378.84      7.54 o
  11  -5   0       48.38       48.38      2.52 o
  12  -5   0        7.25        7.63      1.50 o
   0  -4   0     1927.31     2206.81     42.65 o
   1  -4   0      147.23      122.61      2.41 o
   2  -4   0      910.94      998.86     13.96 o
   3  -4   0      891.56      896.09     15.14 o
   4  -4   0     1558.62     1634.59     24.73 o
   5  -4   0      113.93      121.78      2.27 o
   6  -4   0      104.23       97.85      2.05 o
   7  -4   0      891.28      883.29     13.44 o
   8  -4   0     2857.73     2724.49     54.40 o
   9  -4   0      379.82      359.30      6.88 o
  10  -4   0      511.30      522.45      9.59 o
  11  -4   0       40.78       39.82      1.78 o
  12  -4   0      130.86      132.29      4.35 o
  13  -4   0       45.84       53.05      2.72 o
   1  -3   0      808.76      911.10     23.89 o
   2  -3   0     1326.95     1423.72     19.86 o
   3  -3   0      482.25      509.73      7.44 o
   4  -3   0       88.93       89.92      1.70 o
   5  -3   0       50.27       52.33      1.23 o
   6  -3   0       71.03       71.13      1.53 o
   7  -3   0      163.14      168.20      3.01 o
   8  -3   0      552.50      542.49      8.11 o
   9  -3   0      236.91      236.06      4.78 o
  10  -3   0       29.52       27.95      1.17 o
  11  -3   0       42.66       41.09      1.72 o
  12  -3   0       25.00       24.86      2.20 o
  13  -3   0       51.34       59.93      2.69 o
   0  -2   0     7760.68     7711.55    147.91 o
   1  -2   0     1813.89     1997.85     27.15 o
   2  -2   0      548.99      613.12      8.64 o
   3  -2   0      197.18      213.63      3.50 o
   4  -2   0      444.32      480.14     11.11 o
   5  -2   0       41.28       51.94      1.47 o
   6  -2   0       34.75       36.99      1.03 o
   7  -2   0      281.72      279.39      4.51 o
   8  -2   0       59.20       64.79      1.56 o
   9  -2   0      574.77      545.67      8.26 o
  10  -2   0       52.01       50.94      1.92 o
  11  -2   0       12.00       13.71      0.93 o
  12  -2   0       34.54       35.80      1.40 o
  13  -2   0        9.84       11.42      2.12 o
   1  -1   0     1940.60     1926.11     23.70 o
   2  -1   0     2127.77     2132.49     28.62 o
   3  -1   0     1065.28     1065.38     14.73 o
   4  -1   0      302.42      335.60      4.96 o
   5  -1   0      171.21      135.69      2.33 o
   6  -1   0     1033.87     1044.87     14.71 o
   7  -1   0      387.96      404.49      6.17 o
   8  -1   0      448.44      462.98      7.02 o
   9  -1   0      521.22      495.86      7.56 o
  10  -1   0      204.49      204.43      3.67 o
  11  -1   0      176.70      169.64      3.27 o
  12  -1   0        8.75       10.16      1.47 o
  13  -1   0       25.29       32.26      2.04 o
  14  -1   0       46.53       44.66      2.58 o
   2   0   0      793.59      831.35     13.21 o
   3   0   0      692.39      704.74      9.81 o
   4   0   0     5325.22     5516.09     74.78 o
   5   0   0      125.54      130.13      2.19 o
   6   0   0     1601.64     1823.37     25.09 o
   7   0   0      622.58      589.53      8.79 o
   8   0   0       33.65       55.17      1.37 o
   9   0   0       14.44       13.19      0.89 o
  10   0   0       48.22       42.78      1.72 o
  11   0   0      402.48      369.82      8.74 o
  12   0   0      274.74      262.92      6.81 o
  13   0   0      143.84      130.90      4.31 o
  14   0   0      210.20      239.43      6.71 o
   1   1   0     1945.63     1964.32     30.49 o
   2   1   0     2070.30     2072.98     28.69 o
   3   1   0     1045.68     1075.21     14.73 o
   4   1   0      302.32      343.90      4.96 o
   5   1   0      175.64      143.19      2.32 o
   6   1   0     1031.68     1053.90     22.88 o
   7   1   0      393.53      413.24      6.14 o
   8   1   0      449.61      468.68      6.99 o
   9   1   0      523.19      498.43      7.50 o
  10   1   0      208.72      204.89      5.42 o
  11   1   0      174.06      162.45      4.78 o
  12   1   0        9.05        7.82      1.30 o
  13   1   0       25.30       26.83      1.98 o
  14   1   0       46.37       45.59      5.64 o
   1   2   0     1811.31     1967.63     38.01 o
   2   2   0      545.42      618.19      8.62 o
   3   2   0      197.99      215.42      3.20 o
   4   2   0      445.72      488.73      6.97 o
   5   2   0       40.91       53.40      1.12 o
   6   2   0       36.91       41.02      0.99 o
   7   2   0      279.30      288.60      4.43 o
   8   2   0       57.09       64.95      1.83 o
   9   2   0      569.82      544.99     11.96 o
  10   2   0       54.67       53.30      2.34 o
  11   2   0       12.10       12.81      1.41 o
  12   2   0       35.67       36.83      2.15 o
  13   2   0       11.29       10.89      2.82 o
  14   2   0       63.81       69.21      3.19 o
   1   3   0      793.01      868.44     17.42 o
   2   3   0     1356.90     1470.94     27.82 o
   3   3   0      492.00      523.94     11.13 o
   4   3   0       88.53       90.56      2.13 o
   5   3   0       50.41       53.35      1.82 o
   6   3   0       66.14       62.80      1.72 o
   7   3   0      168.52      172.27     12.04 o
   8   3   0      541.14      526.26     11.74 o
   9   3   0      246.57      250.93      6.24 o
  10   3   0       30.57       28.38      1.87 o
  11   3   0       39.86       37.63      2.69 o
  12   3   0       23.17       20.79      1.75 o
  13   3   0       51.79       52.57      2.79 o
   1   4   0      143.54      113.92      4.46 o
   2   4   0      910.12      978.26     19.51 o
   3   4   0      888.52      932.26     12.90 o
   4   4   0     1568.18     1624.78     22.51 o
   5   4   0      113.26      118.81      4.83 o
   6   4   0      106.70      106.87      2.44 o
   7   4   0      872.46      851.74     18.15 o
   8   4   0     2871.87     2753.09     83.31 o
   9   4   0      382.11      346.68     11.54 o
  10   4   0      513.94      512.68     11.87 o
  11   4   0       38.67       44.68      2.39 o
  12   4   0      132.33      129.23      8.20 o
  13   4   0       46.76       43.73      3.87 o
   1   5   0      760.55      738.45     18.81 o
   2   5   0      483.27      480.15      9.89 o
   3   5   0        5.71        2.36      0.55 o
   4   5   0       84.78       82.23      2.13 o
   5   5   0      202.99      184.97      3.78 o
   6   5   0      177.44      176.29      4.83 o
   7   5   0       34.30       31.48      1.86 o
   8   5   0      262.96      265.84      6.87 o
   9   5   0       36.07       30.13      1.99 o
  10   5   0      383.79      388.95      9.48 o
  11   5   0       47.35       49.33      2.64 o
  12   5   0        7.88        7.62      1.58 o
   0   6   0      187.22      205.36      4.87 o
   1   6   0      112.43      129.50      4.31 o
   2   6   0       80.10       91.82      2.72 o
   3   6   0       37.38       37.30      1.61 o
   4   6   0       39.70       40.74      1.50 o
   5   6   0       46.39       45.99      2.14 o
   6   6   0      128.94      119.48      5.17 o
   7   6   0       99.82      105.58      7.04 o
   8   6   0      157.05      168.93      5.01 o
   9   6   0       12.95       10.91      1.52 o
  10   6   0      112.78      107.48      6.04 o
  11   6   0      105.64      119.35      4.45 o
   1   7   0       13.15       15.89      1.55 o
   2   7   0      125.95      125.24      3.57 o
   3   7   0       38.07       33.19      2.46 o
   4   7   0       15.72       18.91      3.05 o
   5   7   0        4.65        5.36      1.37 o
   6   7   0        5.87        4.02      1.22 o
   7   7   0       18.56       16.68      2.21 o
   8   7   0       85.38       86.15      3.49 o
   9   7   0       15.60       13.17      1.72 o
  10   7   0       25.72       23.07      2.08 o
   0   8   0      489.15      527.25     16.71 o
   1   8   0       89.20       90.81      3.21 o
   2   8   0      122.32      130.48     11.29 o
   3   8   0       99.07      102.75      3.52 o
   4   8   0      144.73      148.84      4.49 o
   5   8   0       26.00       26.55      2.48 o
   6   8   0      189.31      188.27      5.54 o
   7   8   0       59.35       60.32      2.96 o
   8   8   0       63.21       59.32      3.06 o
   1   9   0       12.51       13.38      1.72 o
   2   9   0      356.56      358.01     12.64 o
   3   9   0        7.57        8.73      1.50 o
   4   9   0        9.97       10.48      2.24 o
   5   9   0       73.47       87.52      5.23 o
   6   9   0        5.37        2.93      2.13 o
   1  10   0       11.03       14.64      2.67 o
  -6  -9   1       27.46       30.03      2.16 o
  -5  -9   1        1.06        2.11      1.22 o
  -4  -9   1      117.69      114.44      4.04 o
  -3  -9   1       42.97       44.78      2.38 o
  -2  -9   1       11.09        8.33      2.06 o
   1  -9   1       25.98       25.25      2.57 o
   2  -9   1       60.15       59.48      3.75 o
   3  -9   1       45.68       46.70      2.48 o
   4  -9   1        1.44        1.12      1.97 o
   5  -9   1       10.48       12.52      1.63 o
   6  -9   1       18.49       22.22      1.99 o
  -9  -8   1       20.35       21.09      2.05 o
  -8  -8   1       18.46       16.37      2.54 o
  -7  -8   1       17.40       15.56      1.70 o
  -6  -8   1       88.70       84.18      3.36 o
  -5  -8   1       83.28       85.25      6.32 o
  -4  -8   1        9.08        9.51      1.30 o
  -3  -8   1      206.96      224.07      5.89 o
  -2  -8   1       67.42       66.56      2.69 o
  -1  -8   1       32.44       30.73      1.80 o
   0  -8   1       30.27       31.26      2.48 o
   1  -8   1      273.62      296.19     10.04 o
   2  -8   1       92.24       94.28      3.32 o
   3  -8   1       27.53       21.63      1.68 o
   4  -8   1      132.13      135.33      8.52 o
   5  -8   1       11.19        7.79      1.34 o
   6  -8   1        4.76        8.65      1.77 o
   7  -8   1       13.89       14.10      2.83 o
   8  -8   1       69.97       76.77      4.86 o
 -10  -7   1       80.89       85.70      4.26 o
  -9  -7   1       25.55       24.84      1.96 o
  -8  -7   1        0.40        0.68      1.16 o
  -7  -7   1      255.49      260.12     10.80 o
  -6  -7   1       43.34       40.74      2.15 o
  -5  -7   1       10.29        9.16      1.25 o
  -4  -7   1       13.71       15.56      1.66 o
  -3  -7   1       68.50       68.66      2.58 o
  -2  -7   1      504.84      493.57      8.76 o
  -1  -7   1      126.07      125.18      2.94 o
   0  -7   1      467.84      488.16      8.69 o
   1  -7   1      207.56      214.68      5.41 o
   2  -7   1       25.50       21.73      1.57 o
   3  -7   1       40.61       35.95      1.89 o
   4  -7   1      281.38      259.26      6.80 o
   5  -7   1       22.62       22.90      1.36 o
   6  -7   1      242.06      239.75      5.25 o
   7  -7   1       16.01       15.96      1.29 o
   8  -7   1       24.34       23.56      1.58 o
   9  -7   1       31.89       35.68      2.35 o
  10  -7   1       37.22       39.35      2.58 o
 -11  -6   1       13.96       15.57      2.02 o
 -10  -6   1       30.11       36.43      2.23 o
  -9  -6   1       10.01       10.48      1.40 o
  -8  -6   1      309.16      310.76      7.77 o
  -7  -6   1       24.18       25.68      1.38 o
  -6  -6   1      147.46      143.37      3.41 o
  -5  -6   1      500.40      494.39     10.89 o
  -4  -6   1      135.08      124.18      3.67 o
  -3  -6   1       92.16       83.60      2.10 o
  -2  -6   1      428.98      409.91     12.03 o
  -1  -6   1      210.20      193.67      3.86 o
   0  -6   1        5.91        9.25      0.65 o
   1  -6   1      153.35      145.32      3.10 o
   2  -6   1      131.59      128.50      3.69 o
   3  -6   1       54.85       56.46      3.07 o
   4  -6   1       21.02       21.72      1.20 o
   5  -6   1       32.12       31.97      1.44 o
   6  -6   1      269.76      246.08      5.26 o
   7  -6   1       44.66       45.54      1.83 o
   8  -6   1      113.95      111.29      3.10 o
   9  -6   1      262.27      271.13     13.99 o
  10  -6   1       31.28       29.73      2.12 o
  11  -6   1       43.15       40.63      2.51 o
 -12  -5   1       37.18       46.25      3.25 o
 -11  -5   1      102.49      108.11      3.87 o
 -10  -5   1      131.01      129.64      4.29 o
  -9  -5   1       90.65       98.13      2.78 o
  -8  -5   1      911.30      918.40     35.23 o
  -7  -5   1       46.10       47.71      2.04 o
  -6  -5   1      120.12      123.93      2.98 o
  -5  -5   1      116.00      126.26      5.66 o
  -4  -5   1      262.34      251.93      4.91 o
  -3  -5   1      252.67      269.69      7.01 o
  -2  -5   1       67.31       63.98      2.51 o
  -1  -5   1        8.13        9.52      1.75 o
   0  -5   1      277.13      296.57      4.63 o
   1  -5   1      110.58      118.41      2.18 o
   2  -5   1      676.95      723.23     11.90 o
   3  -5   1      453.39      462.38      8.22 o
   4  -5   1      960.43      991.09     22.48 o
   5  -5   1        2.28        3.97      0.60 o
   6  -5   1       73.75       73.99      4.77 o
   7  -5   1      446.11      441.79      8.26 o
   8  -5   1       37.01       36.28      1.60 o
   9  -5   1      213.36      211.01      4.79 o
  10  -5   1       99.43       96.68      2.88 o
  11  -5   1       63.24       73.69      3.22 o
  12  -5   1       99.63      110.74      4.08 o
 -13  -4   1       73.32       84.39      3.45 o
 -12  -4   1       31.46       30.77      2.03 o
 -11  -4   1       41.26       45.83      2.89 o
 -10  -4   1      129.35      131.88      3.34 o
  -9  -4   1        3.36        3.65      1.32 o
  -8  -4   1       33.03       30.37      1.38 o
  -7  -4   1      112.21       98.37      2.84 o
  -6  -4   1      377.12      396.60      6.07 o
  -5  -4   1       43.38       47.21      1.16 o
  -4  -4   1       71.54       76.44      2.23 o
  -3  -4   1       49.71       59.89      1.61 o
  -2  -4   1       72.64       78.55      1.77 o
  -1  -4   1      433.37      486.57      8.10 o
   0  -4   1       44.70       42.39      1.19 o
   1  -4   1      279.34      279.34     10.58 o
   2  -4   1      435.27      446.09      6.55 o
   3  -4   1      169.46      200.84      4.02 o
   4  -4   1      509.61      537.19      7.95 o
   5  -4   1      382.03      403.74      6.11 o
   6  -4   1        7.92        6.08      0.64 o
   7  -4   1      907.03      877.35     15.06 o
   8  -4   1      255.91      246.75      4.99 o
   9  -4   1      198.51      195.24      4.33 o
  10  -4   1      163.60      157.30      3.79 o
  11  -4   1       40.22       38.17      1.88 o
  12  -4   1       51.09       51.06      2.13 o
 -14  -3   1       94.83      103.66      3.91 o
 -13  -3   1       15.89       18.08      1.97 o
 -12  -3   1        7.65        7.82      2.97 o
 -11  -3   1      128.80      122.40      3.14 o
 -10  -3   1     1298.77     1284.79     21.16 o
  -9  -3   1       25.33       20.96      0.96 o
  -8  -3   1      530.99      541.76      8.18 o
  -7  -3   1      265.76      232.76      4.01 o
  -6  -3   1      633.88      673.25      9.73 o
  -5  -3   1       78.84       84.64      1.63 o
  -4  -3   1     3352.34     3474.07     46.96 o
  -3  -3   1      744.67      744.40     11.60 o
  -2  -3   1     1604.27     1755.48     24.09 o
  -1  -3   1      417.39      441.14      8.80 o
   0  -3   1      375.76      405.39      7.29 o
   1  -3   1     2705.88     2846.24     34.71 o
   2  -3   1      756.63      799.67      9.88 o
   3  -3   1     2247.24     2301.08     31.11 o
   4  -3   1      270.50      256.61      4.54 o
   5  -3   1       26.85       25.71      0.87 o
   6  -3   1      581.67      623.83      9.21 o
   7  -3   1      593.85      587.21      8.85 o
   8  -3   1      919.29      892.62     35.12 o
   9  -3   1      201.26      203.01      4.51 o
  10  -3   1      144.46      142.20      2.93 o
  11  -3   1        2.75        3.24      1.18 o
  12  -3   1       12.40       11.41      1.18 o
  13  -3   1       71.11       73.95      3.20 o
 -13  -2   1       63.88       74.30      2.93 o
 -12  -2   1      142.18      145.65      3.58 o
 -11  -2   1       17.48       16.88      0.98 o
 -10  -2   1       67.23       64.95      1.71 o
  -9  -2   1       68.10       69.15      2.63 o
  -8  -2   1      193.07      186.29      3.29 o
  -7  -2   1       35.19       34.31      1.02 o
  -6  -2   1      774.86      728.64     10.32 o
  -5  -2   1       23.20       12.73      0.55 o
  -4  -2   1      252.65      300.68      4.46 o
  -3  -2   1      189.63      184.48      2.82 o
  -2  -2   1     3261.96     3392.20     46.29 o
  -1  -2   1     1162.48     1240.49     30.04 o
   0  -2   1     8964.95     8572.60    162.10 o
   1  -2   1     1344.99     1504.34     16.76 o
   2  -2   1      557.40      575.76      8.10 o
   3  -2   1     1051.34     1064.90     14.85 o
   4  -2   1       50.47       53.45      1.18 o
   5  -2   1      476.46      477.95      7.11 o
   6  -2   1     1258.29     1230.16     19.92 o
   7  -2   1        6.50        5.86      0.55 o
   8  -2   1      380.14      372.27      5.84 o
   9  -2   1      465.30      450.31      6.99 o
  10  -2   1       26.06       26.86      1.14 o
  11  -2   1       34.59       35.11      1.54 o
  12  -2   1      102.68      108.54      2.95 o
  13  -2   1       77.81       71.05      4.41 o
 -13  -1   1       31.54       32.21      2.03 o
 -12  -1   1      164.38      159.10      3.18 o
 -11  -1   1      418.86      411.32      6.51 o
 -10  -1   1      140.04      140.67      2.77 o
  -9  -1   1       98.43      105.73      3.74 o
  -8  -1   1      171.68      173.01      3.02 o
  -7  -1   1      363.34      318.70      4.85 o
  -6  -1   1     4787.23     5004.68     75.49 o
  -5  -1   1      584.76      580.26      8.47 o
  -4  -1   1     1906.35     1997.70     31.74 o
  -3  -1   1     1826.78     1857.13     25.70 o
  -2  -1   1     3459.54     3499.24     47.79 o
  -1  -1   1     2703.46     2687.50     51.96 o
   0  -1   1     3274.16     3379.06     38.51 o
   1  -1   1       57.85       60.83      1.04 o
   2  -1   1     5172.07     5178.92     70.58 o
   3  -1   1     1189.84     1207.62     20.10 o
   4  -1   1      593.77      583.13      8.46 o
   5  -1   1       20.94       19.49      0.72 o
   6  -1   1      523.27      585.86      8.45 o
   7  -1   1       12.80       15.38      0.72 o
   8  -1   1      160.91      125.24      2.44 o
   9  -1   1      162.88      155.86      2.94 o
  10  -1   1       99.73       98.00      2.35 o
  11  -1   1      207.95      207.36      5.54 o
  12  -1   1       18.31       17.88      1.68 o
  13  -1   1       63.73       62.29      2.91 o
  14  -1   1       47.47       54.21      2.83 o
 -14   0   1       53.50       60.92      2.84 o
 -13   0   1       27.77       26.19      3.38 o
 -12   0   1       11.22       12.69      1.40 o
 -11   0   1      137.34      139.01      2.80 o
 -10   0   1       15.61       12.60      0.81 o
  -9   0   1      133.66      138.26      3.48 o
  -8   0   1      500.06      531.33      7.86 o
  -7   0   1        0.55       -0.36      0.43 o
  -6   0   1       17.44       19.67      0.72 o
  -5   0   1       45.93       58.27      1.20 o
  -4   0   1      603.37      674.78      9.45 o
  -3   0   1      656.83      675.32      9.37 o
  -2   0   1        0.95        0.73      0.18 o
  -1   0   1      277.71      273.76      5.43 o
   0   0   1       40.93       27.14      3.02 o
   1   0   1       10.63       10.91      0.27 o
   2   0   1      856.27      828.88     13.07 o
   3   0   1      229.86      239.83      3.54 o
   4   0   1     2409.53     2619.15     37.05 o
   5   0   1      839.78      939.02     20.02 o
   6   0   1        1.33       -0.02      0.40 o
   7   0   1      362.66      342.86      5.27 o
   8   0   1       55.83       47.36      1.84 o
   9   0   1      710.21      686.69     10.11 o
  10   0   1      475.44      476.96     17.22 o
  11   0   1      233.08      232.33      6.17 o
  12   0   1      111.29      116.35      3.93 o
  13   0   1      136.81      135.66      4.49 o
  14   0   1        7.18        8.28      1.60 o
 -14   1   1       80.68       86.21      4.78 o
 -13   1   1       31.15       31.26      2.06 o
 -12   1   1      160.76      148.29      4.61 o
 -11   1   1      416.76      393.54      9.38 o
 -10   1   1      135.05      144.76      3.27 o
  -9   1   1       99.49      115.23      2.53 o
  -8   1   1      172.24      172.74      3.00 o
  -7   1   1      352.96      307.04      4.82 o
  -6   1   1     4772.85     5191.31     86.58 o
  -5   1   1      583.97      611.91      8.50 o
  -4   1   1     1917.64     2013.85     27.43 o
  -3   1   1     1841.85     1915.36     25.71 o
  -2   1   1     3459.25     3461.95     54.22 o
  -1   1   1     2723.84     2704.04     51.88 o
   0   1   1     3259.91     3414.70     54.99 o
   1   1   1       51.53       56.64      1.16 o
   2   1   1     5187.28     5232.03     82.16 o
   3   1   1     1197.62     1223.87     22.81 o
   4   1   1      600.85      609.41      8.42 o
   5   1   1       20.70       18.99      0.64 o
   6   1   1      530.40      577.17      9.20 o
   7   1   1       13.51       17.71      0.71 o
   8   1   1      155.95      128.86      2.39 o
   9   1   1      161.97      158.19      4.43 o
  10   1   1      105.32       99.13      3.34 o
  11   1   1      211.92      199.54      5.79 o
  12   1   1       16.53       19.37      1.71 o
  13   1   1       64.52       62.38      2.93 o
  14   1   1       46.88       56.92      2.94 o
 -14   2   1       18.61       21.78      1.95 o
 -13   2   1       61.14       69.68      3.04 o
 -12   2   1      147.32      147.82      4.54 o
 -11   2   1       18.93       18.97      1.55 o
 -10   2   1       68.04       69.19      4.26 o
  -9   2   1       63.79       60.79      1.88 o
  -8   2   1      205.96      194.84      3.26 o
  -7   2   1       35.51       35.74      1.00 o
  -6   2   1      766.37      719.00     14.60 o
  -5   2   1       23.72       12.87      0.55 o
  -4   2   1      256.71      301.17      4.45 o
  -3   2   1      193.45      186.42      2.84 o
  -2   2   1     3239.33     3427.66     61.27 o
  -1   2   1     1176.42     1232.29     34.07 o
   0   2   1     8949.84     8638.89    229.31 o
   1   2   1     1361.75     1499.92     23.79 o
   2   2   1      539.77      573.70     12.18 o
   3   2   1     1063.50     1076.44     21.48 o
   4   2   1       52.82       57.94      1.35 o
   5   2   1      472.12      495.59      8.23 o
   6   2   1     1261.00     1281.68     35.81 o
   7   2   1        6.82        6.97      1.75 o
   8   2   1      369.75      368.34      8.50 o
   9   2   1      463.97      444.40     10.17 o
  10   2   1       26.91       26.65      1.78 o
  11   2   1       34.18       32.92      2.02 o
  12   2   1      101.52      104.11      3.80 o
  13   2   1       75.82       64.48      5.21 o
 -14   3   1       97.41      107.81      4.11 o
 -13   3   1       15.48       15.69      1.65 o
 -12   3   1        8.61        9.21      1.38 o
 -11   3   1      125.63      117.78      3.92 o
 -10   3   1     1295.25     1243.57     26.01 o
  -9   3   1       24.28       20.07      1.53 o
  -8   3   1      537.43      552.63      9.55 o
  -7   3   1      265.75      228.39      4.45 o
  -6   3   1      634.62      670.53      9.63 o
  -5   3   1       77.60       84.27      1.61 o
  -4   3   1     3345.11     3424.51     46.94 o
  -3   3   1      752.50      748.25     11.98 o
  -2   3   1     1598.41     1750.02     33.78 o
  -1   3   1      402.13      413.18     12.59 o
   0   3   1      400.52      424.61     11.45 o
   1   3   1     2703.54     2839.86     69.13 o
   2   3   1      749.23      772.92     12.82 o
   3   3   1     2233.21     2228.89     35.98 o
   4   3   1      270.28      248.38      4.56 o
   5   3   1       26.63       27.08      2.05 o
   6   3   1      593.88      640.93     11.46 o
   7   3   1      595.66      614.91     12.86 o
   8   3   1      930.69      907.89     18.73 o
   9   3   1      196.40      190.69      5.37 o
  10   3   1      150.51      145.43     10.50 o
  11   3   1        3.38        3.56      1.21 o
  12   3   1       11.88       12.80      1.60 o
  13   3   1       72.43       72.83      3.31 o
 -13   4   1       74.97       84.26      3.54 o
 -12   4   1       30.33       31.48      2.10 o
 -11   4   1       42.61       43.46      3.29 o
 -10   4   1      130.14      136.69      4.60 o
  -9   4   1        3.73        2.49      1.11 o
  -8   4   1       33.94       32.52      1.91 o
  -7   4   1      113.57      106.15      2.53 o
  -6   4   1      379.85      399.95      7.13 o
  -5   4   1       44.90       47.05      1.15 o
  -4   4   1       70.79       76.20      1.55 o
  -3   4   1       49.01       60.95      1.57 o
  -2   4   1       75.29       77.83      2.21 o
  -1   4   1      432.92      480.83     14.24 o
   0   4   1       46.33       40.87      1.85 o
   1   4   1      282.71      269.34      5.87 o
   2   4   1      436.23      440.04      7.56 o
   3   4   1      167.11      196.88      3.15 o
   4   4   1      513.98      540.05      9.17 o
   5   4   1      375.23      388.69      7.01 o
   6   4   1        7.89        8.31      1.11 o
   7   4   1      898.78      883.79     18.38 o
   8   4   1      250.67      230.04      6.22 o
   9   4   1      197.62      192.28      5.44 o
  10   4   1      159.96      153.14      7.41 o
  11   4   1       37.82       36.93      2.27 o
  12   4   1       50.39       52.90      2.76 o
 -12   5   1       36.29       38.13      3.59 o
 -11   5   1       99.59      103.98      3.90 o
 -10   5   1      134.15      139.48      4.44 o
  -9   5   1       91.45       98.95      3.55 o
  -8   5   1      909.64      884.31     19.12 o
  -7   5   1       43.48       45.62      2.19 o
  -6   5   1      117.93      127.34      2.93 o
  -5   5   1      115.73      123.66      2.85 o
  -4   5   1      262.99      254.41      4.60 o
  -3   5   1      260.41      271.18      9.14 o
  -2   5   1       66.20       61.08      2.05 o
  -1   5   1        7.23        7.33      0.76 o
   0   5   1      280.50      295.76      6.47 o
   1   5   1      105.60      113.16      2.99 o
   2   5   1      670.93      713.74     14.47 o
   3   5   1      460.23      458.86      8.02 o
   4   5   1      954.43      998.27     24.69 o
   5   5   1        1.72        3.25      0.95 o
   6   5   1       76.44       73.84      3.06 o
   7   5   1      451.13      447.26     10.21 o
   8   5   1       34.36       30.31      1.93 o
   9   5   1      220.34      226.19      6.14 o
  10   5   1      101.70       94.31      4.58 o
  11   5   1       63.96       68.29      3.17 o
  12   5   1      104.16      105.41      4.15 o
 -11   6   1       14.64       15.56      1.75 o
 -10   6   1       30.21       32.15      2.19 o
  -9   6   1       10.72       11.22      1.46 o
  -8   6   1      313.09      301.03      7.77 o
  -7   6   1       24.49       25.78      1.77 o
  -6   6   1      150.43      142.04      4.26 o
  -5   6   1      498.01      485.39      8.76 o
  -4   6   1      137.60      125.99      4.43 o
  -3   6   1       89.24       79.88      2.58 o
  -2   6   1      425.67      411.25      8.91 o
  -1   6   1      208.44      194.58      3.77 o
   0   6   1        5.71        8.02      0.94 o
   1   6   1      152.63      141.43      3.68 o
   2   6   1      126.91      129.17      4.78 o
   3   6   1       59.53       56.92      1.73 o
   4   6   1       20.63       23.92      2.01 o
   5   6   1       28.46       27.59      2.42 o
   6   6   1      273.38      260.64      7.07 o
   7   6   1       42.82       45.09      2.31 o
   8   6   1      110.53      107.55      3.84 o
   9   6   1      258.88      274.39      7.37 o
  10   6   1       31.33       30.71      2.24 o
  11   6   1       42.31       39.46      2.56 o
 -10   7   1       76.43       80.86      3.56 o
  -9   7   1       26.09       30.82      2.16 o
  -8   7   1        0.24       -0.37      1.17 o
  -7   7   1      254.35      262.81      6.95 o
  -6   7   1       41.09       39.78      2.16 o
  -5   7   1        9.81        9.78      1.29 o
  -4   7   1       14.86       15.68      1.30 o
  -3   7   1       65.81       66.33      2.42 o
  -2   7   1      506.48      497.30     10.70 o
  -1   7   1      128.28      129.81      4.08 o
   0   7   1      478.51      505.32     10.94 o
   1   7   1      202.57      204.28      4.25 o
   2   7   1       25.68       24.14      1.44 o
   3   7   1       40.13       38.48      1.93 o
   4   7   1      285.35      283.78      6.85 o
   5   7   1       23.22       27.10      1.79 o
   6   7   1      243.17      239.63      6.44 o
   7   7   1       14.19       14.31      2.04 o
   8   7   1       24.68       26.84      2.04 o
   9   7   1       32.76       35.86      2.32 o
  10   7   1       37.12       40.11      7.61 o
  -9   8   1       21.01       20.34      3.34 o
  -8   8   1       19.24       18.06      3.36 o
  -7   8   1       17.15       16.01      2.13 o
  -6   8   1       87.74       86.03      7.70 o
  -5   8   1       84.14       88.43      3.33 o
  -4   8   1        8.77        9.48      1.32 o
  -3   8   1      206.75      214.83      5.60 o
  -2   8   1       67.75       72.80      3.90 o
  -1   8   1       31.15       29.32      1.90 o
   0   8   1       29.83       34.60      1.98 o
   1   8   1      271.62      293.12     19.91 o
   2   8   1       91.81       89.96      4.87 o
   3   8   1       26.87       23.99      2.58 o
   4   8   1      132.25      137.24      4.29 o
   5   8   1       10.25       11.37      1.52 o
   6   8   1        4.63        5.72      1.42 o
   7   8   1       14.96       21.97      1.92 o
   8   8   1       68.68       74.86     10.72 o
  -6   9   1       27.95       28.69      2.15 o
  -5   9   1        1.15       -0.24      1.76 o
  -4   9   1      118.14      109.42      5.89 o
  -2   9   1       10.81        9.26      1.55 o
  -1   9   1       59.52       62.32      2.84 o
   0   9   1      197.35      196.17     10.17 o
   1   9   1       26.22       27.66      3.01 o
   2   9   1       61.23       64.80      2.94 o
   3   9   1       46.82       46.99      2.54 o
   4   9   1        1.62        1.01      1.26 o
   5   9   1       11.23       10.73      2.40 o
   6   9   1       18.72       14.37      2.73 o
   0  10   1        7.57        4.49      2.51 o
   1  10   1       24.82       26.73      2.19 o
  -6  -9   2       49.18       55.76      3.03 o
  -5  -9   2      181.61      190.91      5.62 o
  -4  -9   2        4.72        5.40      1.28 o
  -3  -9   2       43.93       39.36      2.26 o
  -2  -9   2       27.59       31.95      2.91 o
   1  -9   2        8.49       10.98      1.94 o
   2  -9   2       78.73       75.86      4.29 o
   3  -9   2       27.33       29.54      2.76 o
   4  -9   2       10.79       12.91      1.62 o
   5  -9   2       16.46       20.40      2.71 o
  -9  -8   2        7.53        6.50      2.85 o
  -8  -8   2       19.88       20.77      3.58 o
  -7  -8   2      258.31      260.78      7.14 o
  -6  -8   2       58.08       51.39      2.58 o
  -5  -8   2       23.16       21.23      2.16 o
  -4  -8   2       56.29       56.28      2.50 o
  -3  -8   2      252.75      242.15      7.85 o
  -2  -8   2      126.88      120.22      3.84 o
  -1  -8   2      361.20      357.57      8.38 o
   0  -8   2      249.67      237.23      8.74 o
   1  -8   2       41.19       42.92      2.92 o
   2  -8   2        4.44        4.58      1.14 o
   3  -8   2       45.28       48.38      4.14 o
   4  -8   2       53.87       49.81      2.48 o
   5  -8   2       14.13       14.48      1.52 o
   6  -8   2        9.69        9.10      1.15 o
   7  -8   2        5.93        6.14      1.16 o
   8  -8   2        6.07        7.76      1.55 o
 -10  -7   2       44.03       47.79      2.64 o
  -9  -7   2        5.00        4.25      1.30 o
  -8  -7   2       57.02       62.14      2.87 o
  -7  -7   2        2.80        3.04      1.14 o
  -6  -7   2       49.29       49.05      2.36 o
  -5  -7   2       87.75       83.58      3.02 o
  -4  -7   2       58.31       56.30      2.39 o
  -3  -7   2       31.06       33.91      1.86 o
  -2  -7   2       40.11       38.08      1.46 o
  -1  -7   2       35.19       35.26      1.47 o
   0  -7   2      300.82      308.35      7.06 o
   1  -7   2       98.08       94.10      6.51 o
   2  -7   2       79.03       72.37      2.74 o
   3  -7   2      119.64      109.38      3.62 o
   4  -7   2       89.39       89.43      4.20 o
   5  -7   2       31.81       27.24      1.49 o
   6  -7   2       74.73       74.91      2.51 o
   7  -7   2       26.25       29.50      1.65 o
   8  -7   2       56.54       59.31      2.32 o
   9  -7   2       49.59       54.21      2.31 o
 -12  -6   2        3.65        3.81      1.43 o
 -11  -6   2        5.87        5.53      1.37 o
 -10  -6   2       18.10       23.53      1.85 o
  -9  -6   2        2.28        3.09      1.13 o
  -8  -6   2      157.46      158.59     11.30 o
  -7  -6   2       12.56       12.69      1.31 o
  -6  -6   2      157.46      149.52      4.99 o
  -5  -6   2       21.82       19.35      1.41 o
  -4  -6   2       31.95       35.23      3.77 o
  -3  -6   2       36.69       37.92      2.71 o
  -2  -6   2      299.41      301.23     10.68 o
  -1  -6   2       31.45       32.65      1.22 o
   0  -6   2      110.97      110.39      2.49 o
   1  -6   2       26.26       27.46      1.13 o
   2  -6   2       59.97       67.45      3.34 o
   3  -6   2        1.84        2.50      0.91 o
   4  -6   2       91.00       93.48      2.58 o
   5  -6   2      123.99      117.78      3.05 o
   6  -6   2      168.66      168.95      4.29 o
   7  -6   2        6.12        7.75      1.01 o
   8  -6   2       75.61       80.59      2.67 o
   9  -6   2      136.79      142.19      3.92 o
  10  -6   2       80.35       80.90      2.78 o
 -13  -5   2       57.27       59.46      2.99 o
 -12  -5   2      141.78      151.68      4.90 o
 -11  -5   2       56.77       54.99      5.48 o
 -10  -5   2        3.68        5.32      1.21 o
  -9  -5   2      340.74      335.87      8.04 o
  -8  -5   2      399.16      355.57      8.69 o
  -7  -5   2       66.53       68.14      2.03 o
  -6  -5   2      149.05      149.48     14.74 o
  -5  -5   2      650.49      648.98     11.09 o
  -4  -5   2       87.25       77.57      2.51 o
  -3  -5   2      167.20      160.44      4.56 o
  -2  -5   2      990.89     1016.72     16.49 o
  -1  -5   2       12.10       11.33      0.71 o
   0  -5   2       61.16       59.03      1.68 o
   1  -5   2      517.96      523.62     11.06 o
   2  -5   2      861.48      814.52     13.57 o
   3  -5   2      663.42      655.58     11.30 o
   4  -5   2      166.38      170.80      5.77 o
   5  -5   2      279.76      280.82      4.69 o
   6  -5   2       13.78       14.76      0.89 o
   7  -5   2      819.44      819.62     14.26 o
   8  -5   2       24.67       24.77      1.39 o
   9  -5   2      178.55      175.79      7.24 o
  10  -5   2       67.72       71.46      2.46 o
  11  -5   2        1.83        3.18      1.08 o
 -13  -4   2       54.23       57.46      2.85 o
 -12  -4   2       14.72       15.64      1.97 o
 -11  -4   2      440.48      448.00     12.59 o
 -10  -4   2      422.21      417.16      9.86 o
  -9  -4   2      396.90      372.49      7.17 o
  -8  -4   2      161.08      163.47      4.38 o
  -7  -4   2      219.07      198.63      5.05 o
  -6  -4   2      192.14      180.51      3.71 o
  -5  -4   2      113.37      126.67      5.24 o
  -4  -4   2      569.71      590.54      9.95 o
  -3  -4   2      301.49      279.51      6.21 o
  -2  -4   2       35.14       38.17      1.90 o
  -1  -4   2       78.66       92.27      2.01 o
   0  -4   2      785.07      872.66     12.18 o
   1  -4   2     2774.86     2983.16     36.38 o
   2  -4   2      216.08      222.00      4.30 o
   3  -4   2     1291.64     1298.85     25.37 o
   4  -4   2       66.33       64.21      1.56 o
   5  -4   2      741.38      734.41     10.55 o
   6  -4   2      291.99      287.98      5.68 o
   7  -4   2      898.07      883.09     12.82 o
   8  -4   2      276.07      267.92      8.22 o
   9  -4   2      104.26       97.70      4.51 o
  10  -4   2       62.42       66.44      2.92 o
  11  -4   2        9.45        9.94      1.61 o
  12  -4   2        8.04        8.83      1.19 o
 -14  -3   2       56.55       73.76      3.19 o
 -13  -3   2       32.58       38.19      2.20 o
 -12  -3   2       50.40       52.58      2.45 o
 -11  -3   2      136.29      132.96      4.05 o
 -10  -3   2       15.95       15.91      1.10 o
  -9  -3   2       96.58       98.46      2.55 o
  -8  -3   2     1032.98     1060.22     14.98 o
  -7  -3   2      299.78      297.48      4.68 o
  -6  -3   2      131.40      128.97      2.31 o
  -5  -3   2     1172.21     1170.55     16.27 o
  -4  -3   2     1531.58     1627.59     26.11 o
  -3  -3   2      442.76      482.72      8.08 o
  -2  -3   2       10.53       12.32      0.58 o
  -1  -3   2       28.95       27.56      1.34 o
   0  -3   2     1126.20     1137.29     20.94 o
   1  -3   2      761.43      774.20      8.83 o
   2  -3   2      233.80      228.31      3.58 o
   3  -3   2      884.77      958.21     13.32 o
   4  -3   2      450.89      469.50      6.98 o
   5  -3   2      235.23      228.71      3.75 o
   6  -3   2      196.04      181.69      3.19 o
   7  -3   2      382.13      368.83      5.86 o
   8  -3   2      165.99      165.09      3.08 o
   9  -3   2      721.65      691.86     10.32 o
  10  -3   2      106.36      105.88      2.42 o
  11  -3   2       86.30       90.82      2.30 o
  12  -3   2       24.73       25.73      1.92 o
  13  -3   2       87.51       91.44      5.41 o
 -14  -2   2       44.54       54.79      3.77 o
 -13  -2   2       66.59       68.57      3.48 o
 -12  -2   2      143.90      143.60      5.60 o
 -11  -2   2       54.90       51.09      1.52 o
 -10  -2   2      458.82      458.05      7.12 o
  -9  -2   2       11.31       10.51      0.73 o
  -8  -2   2      725.74      775.08     11.32 o
  -7  -2   2       66.78       61.55      1.40 o
  -6  -2   2       13.87       12.30      0.60 o
  -5  -2   2      120.63      140.23      2.32 o
  -4  -2   2      441.66      446.31      6.40 o
  -3  -2   2      650.89      650.57     10.71 o
  -2  -2   2     4554.83     4609.67    128.53 o
  -1  -2   2     1268.36     1307.42     29.23 o
   0  -2   2     4272.69     4363.35    109.85 o
   1  -2   2      249.18      256.36      3.07 o
   2  -2   2     1692.04     1764.91     24.21 o
   3  -2   2      535.31      537.64      7.70 o
   4  -2   2       25.63       25.11      0.79 o
   5  -2   2      774.58      804.93     11.65 o
   6  -2   2      405.99      369.52      9.77 o
   7  -2   2      175.65      170.80      3.09 o
   8  -2   2      196.71      201.09      3.60 o
   9  -2   2      126.73      125.07      2.56 o
  10  -2   2      675.87      665.42     13.47 o
  11  -2   2        0.46        1.21      0.83 o
  12  -2   2       94.76      104.58      3.67 o
  13  -2   2      133.63      147.41      4.78 o
 -13  -1   2      116.65      123.07      7.33 o
 -12  -1   2      283.60      274.95      4.72 o
 -11  -1   2       66.01       63.87      1.69 o
 -10  -1   2      153.92      158.52      2.99 o
  -9  -1   2       46.64       44.31      1.28 o
  -8  -1   2       54.19       39.91      2.92 o
  -7  -1   2       26.87       33.58      2.65 o
  -6  -1   2      767.95      932.59     13.01 o
  -5  -1   2     2414.38     2457.13     43.89 o
  -4  -1   2     2345.41     2466.87     75.22 o
  -3  -1   2      255.73      257.89      3.74 o
  -2  -1   2     4290.37     4230.58    116.31 o
  -1  -1   2     4153.97     4232.83     66.50 o
   0  -1   2     7452.41     6851.57    196.71 o
   1  -1   2     5354.50     5287.56     88.02 o
   2  -1   2     6751.12     6821.88     82.10 o
   3  -1   2     1595.16     1599.85     21.92 o
   4  -1   2        3.47        1.98      0.36 o
   5  -1   2      514.27      526.22      7.71 o
   6  -1   2      248.68      264.77      4.19 o
   7  -1   2       23.66       19.55      1.23 o
   8  -1   2        9.18       11.89      0.72 o
   9  -1   2      325.31      342.35      5.54 o
  10  -1   2      188.00      194.32      5.18 o
  11  -1   2      274.02      275.45      7.10 o
  12  -1   2        0.21        1.41      1.29 o
  13  -1   2       33.32       38.49      2.40 o
 -15   0   2       33.78       39.36      3.37 o
 -14   0   2      202.29      198.90      7.91 o
 -13   0   2      160.79      165.53      4.81 o
 -12   0   2      160.12      138.48      3.35 o
 -11   0   2      167.28      186.15      3.44 o
 -10   0   2      201.67      183.17      3.31 o
  -9   0   2      424.24      464.86      7.06 o
  -8   0   2      464.13      486.20      7.90 o
  -7   0   2     4883.83     4995.37     67.85 o
  -6   0   2       62.40       46.50      1.12 o
  -5   0   2     1331.95     1470.26     20.25 o
  -4   0   2      450.30      490.12      6.95 o
  -3   0   2     9197.58     8716.10    122.00 o
  -2   0   2      869.62      837.61     21.00 o
  -1   0   2     8368.32     7308.82    202.95 o
   0   0   2      494.39      469.03      6.50 o
   1   0   2     2009.15     1962.85     26.87 o
   2   0   2       39.33       34.18      0.72 o
   3   0   2      492.39      497.99      7.06 o
   4   0   2      606.01      557.59      7.94 o
   5   0   2        1.55        0.63      0.34 o
   6   0   2      443.17      475.90      9.86 o
   7   0   2        2.23        2.00      0.91 o
   8   0   2      469.22      440.80      6.73 o
   9   0   2      476.47      474.43      8.48 o
  10   0   2      607.39      587.04     13.92 o
  11   0   2      336.86      330.26      8.18 o
  12   0   2       39.71       37.24      2.22 o
  13   0   2        1.40       -0.70      1.25 o
 -15   1   2        5.03        3.65      2.08 o
 -14   1   2       43.59       43.79      2.42 o
 -13   1   2      118.10      109.36      3.82 o
 -12   1   2      285.01      253.82      6.73 o
 -11   1   2       62.87       61.12      1.98 o
 -10   1   2      153.52      159.36      2.97 o
  -9   1   2       52.87       52.15      1.34 o
  -8   1   2       55.27       40.88      1.14 o
  -7   1   2       26.74       33.74      0.99 o
  -6   1   2      763.59      922.64     13.02 o
  -5   1   2     2425.65     2425.15     33.30 o
  -4   1   2     2334.77     2449.05     33.46 o
  -3   1   2      250.95      258.26      4.57 o
  -2   1   2     4365.13     4256.72     95.37 o
  -1   1   2     4110.96     4169.35     81.21 o
   0   1   2     7499.82     6846.51    108.19 o
   1   1   2     5341.55     5222.73    101.66 o
   2   1   2     6724.25     6653.23    106.04 o
   3   1   2     1602.49     1600.58     52.58 o
   4   1   2        3.86        2.46      0.31 o
   5   1   2      514.61      535.61      7.63 o
   6   1   2      240.52      262.83      4.10 o
   7   1   2       25.33       21.72      0.77 o
   8   1   2       10.04       13.28      2.59 o
   9   1   2      330.09      343.64      9.13 o
  10   1   2      180.69      191.16      5.37 o
  11   1   2      277.36      276.57      7.20 o
  12   1   2        0.47        0.65      1.79 o
  13   1   2       33.66       36.04      5.47 o
 -14   2   2       44.05       49.77      2.63 o
 -13   2   2       67.15       63.30      2.82 o
 -12   2   2      141.67      139.66      4.36 o
 -11   2   2       54.23       46.78      4.00 o
 -10   2   2      456.92      462.79      8.32 o
  -9   2   2       11.69       10.86      0.76 o
  -8   2   2      727.22      801.94     22.17 o
  -7   2   2       66.21       64.95      1.43 o
  -6   2   2       13.35       13.57      0.63 o
  -5   2   2      120.04      139.57      2.36 o
  -4   2   2      438.61      450.08      6.46 o
  -3   2   2      655.36      663.94     12.94 o
  -2   2   2     4547.50     4695.43    181.50 o
  -1   2   2     1277.44     1301.34     25.11 o
   0   2   2     4279.56     4464.79     68.95 o
   1   2   2      255.44      259.31      5.42 o
   2   2   2     1718.52     1762.86     34.38 o
   3   2   2      541.36      529.99     12.83 o
   4   2   2       24.93       26.89      1.01 o
   5   2   2      776.97      838.32     32.64 o
   6   2   2      412.62      378.63      6.58 o
   7   2   2      174.95      180.30      5.78 o
   8   2   2      202.48      222.82      7.62 o
   9   2   2      122.78      118.36      3.85 o
  10   2   2      670.35      642.55     14.45 o
  11   2   2        0.50       -0.31      0.98 o
  12   2   2       95.47       94.46      3.71 o
  13   2   2      132.35      146.20      4.95 o
 -14   3   2       58.38       64.48      3.07 o
 -13   3   2       30.20       30.00      2.08 o
 -12   3   2       51.58       50.85      2.49 o
 -11   3   2      135.58      119.14      3.98 o
 -10   3   2       16.63       14.40      1.90 o
  -9   3   2      100.33      103.35      2.60 o
  -8   3   2     1026.63     1043.87     17.43 o
  -7   3   2      300.02      298.10      4.70 o
  -6   3   2      136.97      134.83      2.49 o
  -5   3   2     1172.18     1166.62     16.31 o
  -4   3   2     1533.63     1627.63     25.67 o
  -3   3   2      443.20      477.03     10.28 o
  -2   3   2        8.96       11.09      0.61 o
  -1   3   2       24.85       25.17      0.91 o
   0   3   2     1118.21     1150.44     22.15 o
   1   3   2      752.73      764.62     15.38 o
   2   3   2      221.33      224.46      4.02 o
   3   3   2      869.86      926.68     43.66 o
   4   3   2      440.04      470.03      7.97 o
   5   3   2      228.55      225.68      4.23 o
   6   3   2      193.65      176.81      4.70 o
   7   3   2      383.13      374.88      8.84 o
   8   3   2      157.98      151.97      4.53 o
   9   3   2      727.15      676.86     14.95 o
  10   3   2      104.32      100.70      3.68 o
  11   3   2       84.92       88.87      3.49 o
  12   3   2       25.31       26.65      2.01 o
  13   3   2       88.87       92.57      3.83 o
 -13   4   2       53.49       53.61      2.77 o
 -12   4   2       14.18       11.42      1.51 o
 -11   4   2      445.15      427.60     10.32 o
 -10   4   2      417.52      431.90     10.71 o
  -9   4   2      398.54      393.26      9.15 o
  -8   4   2      159.08      164.48      3.61 o
  -7   4   2      222.31      202.00      4.10 o
  -6   4   2      190.99      181.48      3.10 o
  -5   4   2      113.79      123.89      3.63 o
  -4   4   2      565.98      580.85      9.70 o
  -3   4   2      293.90      276.76      4.91 o
  -2   4   2       31.97       32.88      1.13 o
  -1   4   2       76.95       88.73      2.30 o
   0   4   2      812.59      854.75     17.12 o
   1   4   2     2780.95     2947.44     57.57 o
   2   4   2      217.54      218.24      4.06 o
   3   4   2     1295.03     1270.59     20.76 o
   4   4   2       75.32       74.25      1.75 o
   5   4   2      749.66      694.89     15.07 o
   6   4   2      293.31      282.24      6.88 o
   7   4   2      910.49      868.82     18.43 o
   8   4   2      267.38      265.02      9.46 o
   9   4   2      106.53       97.76      3.52 o
  10   4   2       62.48       65.16      3.54 o
  11   4   2       10.13       11.80      1.56 o
  12   4   2        7.69        9.97      1.61 o
 -13   5   2       57.15       62.49      3.13 o
 -12   5   2      143.57      143.59      7.62 o
 -11   5   2       55.18       53.10      2.67 o
 -10   5   2        4.03        4.74      1.22 o
  -9   5   2      339.73      311.71      7.99 o
  -8   5   2      405.94      385.06      8.85 o
  -7   5   2       65.89       70.39      3.34 o
  -6   5   2      143.04      141.27      3.23 o
  -5   5   2      650.99      635.90     11.04 o
  -4   5   2       85.50       75.60      1.87 o
  -3   5   2      167.46      160.48      5.55 o
  -2   5   2      981.58     1013.70     19.95 o
  -1   5   2       12.57       11.16      0.84 o
   0   5   2       63.25       64.52      1.98 o
   1   5   2      528.26      529.07     10.75 o
   2   5   2      839.31      789.38     13.28 o
   3   5   2      661.99      651.04     11.02 o
   4   5   2      165.60      168.51      4.51 o
   5   5   2      279.04      280.25      6.79 o
   6   5   2       16.39       19.70      2.67 o
   7   5   2      823.91      823.32     17.53 o
   8   5   2       22.87       22.18      1.76 o
   9   5   2      175.10      164.31      5.13 o
  10   5   2       69.70       69.39      4.81 o
  11   5   2        1.52       -0.58      1.79 o
 -12   6   2        3.94        5.49      1.53 o
 -11   6   2        5.40        3.92      1.34 o
 -10   6   2       17.75       17.77      1.79 o
  -9   6   2        2.12        2.72      1.22 o
  -8   6   2      155.80      158.74      4.78 o
  -7   6   2       13.65       13.86      1.39 o
  -6   6   2      157.94      143.18      3.36 o
  -5   6   2       22.19       19.77      1.36 o
  -4   6   2       33.34       33.07      2.49 o
  -3   6   2       37.38       40.51      1.37 o
  -2   6   2      303.43      298.29      9.85 o
  -1   6   2       31.70       29.95      2.29 o
   0   6   2      111.38      108.19      3.05 o
   1   6   2       25.26       26.60      1.54 o
   2   6   2       61.61       66.11      1.85 o
   3   6   2        2.35        1.57      0.86 o
   4   6   2       91.59       90.91      3.07 o
   5   6   2      119.79      116.28      4.04 o
   6   6   2      169.51      159.38      8.04 o
   7   6   2        6.82       10.02      1.34 o
   8   6   2       77.06       79.82      3.40 o
   9   6   2      136.46      133.90      4.62 o
  10   6   2       81.79       86.07      7.41 o
 -11   7   2       25.46       24.66      2.21 o
 -10   7   2       43.47       46.23      2.70 o
  -9   7   2        5.15        3.99      2.13 o
  -8   7   2       57.74       64.11      2.91 o
  -7   7   2        2.72        3.66      1.25 o
  -6   7   2       48.05       48.57      2.37 o
  -5   7   2       85.91       80.58      2.39 o
  -4   7   2       58.67       59.03      2.32 o
  -3   7   2       29.97       33.88      1.79 o
  -2   7   2       38.44       38.52      3.94 o
  -1   7   2       35.61       39.89      2.83 o
   0   7   2      298.29      292.43      7.15 o
   1   7   2      101.05       91.91      3.06 o
   2   7   2       76.06       72.47      2.17 o
   3   7   2      118.62      114.82      7.46 o
   4   7   2       87.04       86.26      3.11 o
   5   7   2       33.32       29.31      1.84 o
   6   7   2       74.05       73.57      3.04 o
   7   7   2       24.02       27.49      1.98 o
   8   7   2       57.31       59.35      2.88 o
   9   7   2       49.44       51.15      2.84 o
  -9   8   2        7.77        7.87      1.60 o
  -8   8   2       20.95       19.29      2.39 o
  -7   8   2      260.78      266.99      7.20 o
  -6   8   2       57.89       58.48      2.71 o
  -5   8   2       23.45       24.90      2.71 o
  -4   8   2       54.56       55.39      2.40 o
  -3   8   2      258.74      257.16     11.02 o
  -2   8   2      127.51      131.79      3.90 o
  -1   8   2      364.71      363.56      8.63 o
   0   8   2      249.27      257.60      6.46 o
   1   8   2       44.63       46.56      3.39 o
   2   8   2        4.61        2.44      1.16 o
   3   8   2       44.33       47.90      4.63 o
   4   8   2       53.67       56.27      3.90 o
   5   8   2       15.28       18.02      1.68 o
   6   8   2        9.37       11.50      2.04 o
   7   8   2        6.01        6.28      1.46 o
   8   8   2        6.66       10.30      1.73 o
  -7   9   2        9.47        6.52      1.64 o
  -6   9   2       47.91       52.07      2.77 o
  -5   9   2      181.28      183.54      5.57 o
  -3   9   2       43.94       44.49      3.30 o
  -2   9   2       25.59       32.94      2.12 o
  -1   9   2       93.18      105.82      5.68 o
   0   9   2       24.73       26.55      2.96 o
   1   9   2        7.99        4.79      1.34 o
   2   9   2       76.30       80.41      3.32 o
   3   9   2       27.35       24.65      2.01 o
   4   9   2       10.44       13.84      2.04 o
   5   9   2       16.31       17.44      4.34 o
  -1  10   2       15.41       13.65      2.74 o
   0  10   2       29.95       31.68      3.52 o
  -7  -9   3      157.79      153.38      5.08 o
  -6  -9   3        2.75        2.70      1.26 o
  -5  -9   3       38.58       40.89      3.23 o
  -4  -9   3       43.85       47.53      2.44 o
  -3  -9   3       12.23       12.98      2.13 o
  -2  -9   3       23.54       27.74      2.73 o
   0  -9   3       34.22       35.33      2.93 o
   1  -9   3        3.16        2.60      1.65 o
   2  -9   3       34.60       39.20      3.14 o
   3  -9   3       46.95       44.31      3.34 o
   4  -9   3        2.44        1.63      1.76 o
   5  -9   3       20.63       25.78      2.05 o
  -9  -8   3       13.89       14.37      2.38 o
  -8  -8   3       84.82       83.91      3.49 o
  -7  -8   3        8.96        6.07      1.32 o
  -6  -8   3       54.95       59.02      2.69 o
  -5  -8   3        7.81        9.04      1.30 o
  -4  -8   3       34.16       32.33      1.90 o
  -3  -8   3      153.04      150.45      4.50 o
  -2  -8   3        4.61        2.06      1.05 o
  -1  -8   3       32.70       32.45      1.85 o
   0  -8   3       95.80      103.46      4.65 o
   1  -8   3       98.36       92.94      4.55 o
   2  -8   3       19.36       15.14      2.03 o
   3  -8   3       40.49       40.38      2.21 o
   4  -8   3       24.87       25.02      1.88 o
   5  -8   3       18.47       21.46      2.62 o
   6  -8   3       30.35       33.24      2.26 o
   7  -8   3       54.82       58.70      3.00 o
 -11  -7   3        4.13        4.26      1.45 o
 -10  -7   3      131.87      147.38      4.92 o
  -9  -7   3       14.70       11.11      1.53 o
  -8  -7   3       32.42       30.97      2.73 o
  -7  -7   3      275.68      249.19      6.74 o
  -6  -7   3       84.97       79.86      3.05 o
  -5  -7   3      102.73      101.00      3.47 o
  -4  -7   3      354.44      347.21      8.12 o
  -3  -7   3      632.92      600.79     13.11 o
  -2  -7   3       69.19       75.06      2.11 o
  -1  -7   3      570.45      580.87     13.23 o
   0  -7   3       41.88       39.63      1.81 o
   1  -7   3      166.61      156.83      6.21 o
   2  -7   3       98.84       91.47      3.23 o
   3  -7   3      232.59      234.94     10.37 o
   4  -7   3       50.69       55.72      2.06 o
   5  -7   3       85.66       76.23      2.51 o
   6  -7   3       25.23       21.52      1.42 o
   7  -7   3       74.15       70.66      2.52 o
   8  -7   3      125.53      136.18      3.82 o
   9  -7   3       28.52       31.02      2.28 o
 -12  -6   3      166.16      185.22      5.82 o
 -11  -6   3       29.86       31.81      2.21 o
 -10  -6   3        7.02        8.32      1.88 o
  -9  -6   3      297.53      306.53      7.71 o
  -8  -6   3      142.87      146.79      4.48 o
  -7  -6   3       10.81        8.13      1.17 o
  -6  -6   3      187.03      178.77      5.01 o
  -5  -6   3      173.62      169.44      6.60 o
  -4  -6   3      197.92      211.22      5.32 o
  -3  -6   3       99.40      104.70      3.12 o
  -2  -6   3       52.10       43.87      1.54 o
  -1  -6   3      740.24      766.12     12.72 o
   0  -6   3      397.73      423.20     12.94 o
   1  -6   3      281.04      279.28     14.83 o
   2  -6   3      107.92       97.08      2.60 o
   3  -6   3      693.87      679.45     12.08 o
   4  -6   3      236.20      228.60      4.92 o
   5  -6   3      180.84      167.22      6.81 o
   6  -6   3      138.18      135.17      3.48 o
   7  -6   3       18.39       17.83      1.29 o
   8  -6   3       44.07       49.58      2.07 o
   9  -6   3       66.81       66.67      6.35 o
  10  -6   3        1.25        2.46      1.09 o
 -13  -5   3       18.15       25.01      2.09 o
 -12  -5   3       28.95       33.00      2.23 o
 -11  -5   3      166.54      165.25      8.10 o
 -10  -5   3      138.79      128.03      4.24 o
  -9  -5   3      163.71      160.69      4.82 o
  -8  -5   3       19.13       22.46      1.55 o
  -7  -5   3       10.73       10.23      1.16 o
  -6  -5   3      170.07      181.51      5.66 o
  -5  -5   3       23.46       26.47      1.45 o
  -4  -5   3      148.07      152.77      3.99 o
  -3  -5   3       46.54       49.17      2.20 o
  -2  -5   3      221.48      228.91      4.32 o
  -1  -5   3      503.24      524.34      8.73 o
   0  -5   3       38.69       39.33      1.28 o
   1  -5   3      692.95      696.92     15.82 o
   2  -5   3      736.36      763.41     13.82 o
   3  -5   3      373.92      371.62      5.91 o
   4  -5   3       79.03       78.29      1.86 o
   5  -5   3      250.25      249.79      4.33 o
   6  -5   3      168.65      164.63      3.21 o
   7  -5   3      427.38      410.13      8.36 o
   8  -5   3      179.54      177.50      4.21 o
   9  -5   3       37.09       36.53      1.73 o
  10  -5   3       82.98       80.01      2.65 o
  11  -5   3       30.52       32.13      1.77 o
 -14  -4   3       25.42       34.99      4.33 o
 -13  -4   3       11.79       13.41      1.59 o
 -12  -4   3       18.89       23.69      1.77 o
 -11  -4   3       10.83       10.25      1.45 o
 -10  -4   3       35.51       37.24      1.99 o
  -9  -4   3       35.22       35.60      1.88 o
  -8  -4   3       75.78       70.64      2.95 o
  -7  -4   3       62.55       59.45      1.73 o
  -6  -4   3       70.38       71.01      1.85 o
  -5  -4   3       46.51       41.37      1.32 o
  -4  -4   3      179.62      198.25      4.74 o
  -3  -4   3      151.33      147.63      5.96 o
  -2  -4   3      237.17      216.88      3.94 o
  -1  -4   3       98.07       90.95      2.00 o
   0  -4   3     1323.66     1362.57     18.63 o
   1  -4   3      402.46      409.51      6.14 o
   2  -4   3      248.05      256.81      4.59 o
   3  -4   3      159.85      155.91      2.80 o
   4  -4   3       78.29       68.03      2.83 o
   5  -4   3      291.02      279.16      4.71 o
   6  -4   3      245.09      244.44      4.21 o
   7  -4   3      330.92      324.30      5.39 o
   8  -4   3      161.60      159.41      3.91 o
   9  -4   3      159.17      156.61      3.20 o
  10  -4   3       56.19       62.49      2.28 o
  11  -4   3       70.96       70.70      2.45 o
  12  -4   3       27.51       26.65      2.42 o
 -14  -3   3       32.91       41.41      4.76 o
 -13  -3   3      143.23      152.25      4.76 o
 -12  -3   3       35.02       36.18      2.06 o
 -11  -3   3      955.83      935.23     19.49 o
 -10  -3   3      154.97      147.99      4.33 o
  -9  -3   3      119.34      117.10      3.64 o
  -8  -3   3      213.92      219.32      4.38 o
  -7  -3   3      104.75      103.10      2.57 o
  -6  -3   3       25.47       26.10      0.73 o
  -5  -3   3       83.95       88.20      1.98 o
  -4  -3   3     1913.17     2109.70     33.50 o
  -3  -3   3      883.08     1023.40     55.39 o
  -2  -3   3      419.83      431.39     15.34 o
  -1  -3   3      409.52      469.03     22.93 o
   0  -3   3      137.10      120.00      1.99 o
   1  -3   3     2464.14     2702.56     30.39 o
   2  -3   3     1546.11     1716.93     23.59 o
   3  -3   3      570.57      596.39      8.64 o
   4  -3   3      383.13      388.03      5.93 o
   5  -3   3      407.38      421.30      6.49 o
   6  -3   3      561.40      527.52     12.30 o
   7  -3   3      776.91      748.75     11.04 o
   8  -3   3      209.29      205.70      3.68 o
   9  -3   3      242.34      235.82      4.26 o
  10  -3   3       78.95       76.09      2.02 o
  11  -3   3       40.50       41.64      2.39 o
  12  -3   3       10.82        9.92      2.40 o
 -14  -2   3       36.93       40.77      2.31 o
 -13  -2   3       93.47      109.77      7.89 o
 -12  -2   3      571.16      544.45     13.93 o
 -11  -2   3       17.27       18.91      1.47 o
 -10  -2   3      266.09      263.00      4.44 o
  -9  -2   3     1689.04     1680.39     23.68 o
  -8  -2   3     1547.92     1526.50     37.64 o
  -7  -2   3      189.54      196.38      4.33 o
  -6  -2   3      229.68      285.98      9.92 o
  -5  -2   3     3960.16     4119.42     55.36 o
  -4  -2   3     2965.24     3039.92     50.10 o
  -3  -2   3      556.92      575.27     11.93 o
  -2  -2   3      726.32      781.43     15.09 o
  -1  -2   3     6243.19     6107.10     84.23 o
   0  -2   3      352.11      316.00      8.31 o
   1  -2   3      460.48      480.91     21.31 o
   2  -2   3      299.45      326.82      4.81 o
   3  -2   3     2477.30     2618.79     35.70 o
   4  -2   3       72.33       94.52      1.84 o
   5  -2   3      461.55      464.08      7.62 o
   6  -2   3      496.43      485.17      7.27 o
   7  -2   3      438.61      440.12      6.80 o
   8  -2   3      169.33      176.22      4.33 o
   9  -2   3      296.65      293.09      4.92 o
  10  -2   3      161.82      156.60      4.35 o
  11  -2   3       22.38       23.53      2.90 o
  12  -2   3       18.17       16.00      1.70 o
  13  -2   3       49.01       56.47      4.51 o
 -14  -1   3       71.98       75.16      4.37 o
 -13  -1   3       23.03       27.50      1.79 o
 -12  -1   3       55.62       55.19      1.87 o
 -11  -1   3       18.77       22.83      1.05 o
 -10  -1   3       49.62       46.97      1.39 o
  -9  -1   3       49.19       59.32      3.30 o
  -8  -1   3      107.10      106.20      2.06 o
  -7  -1   3     1254.22     1364.27     18.94 o
  -6  -1   3     1133.42     1300.70     17.98 o
  -5  -1   3      629.29      660.15      9.28 o
  -4  -1   3      855.77      933.47     12.56 o
  -3  -1   3     2921.84     3016.68     57.00 o
  -2  -1   3     1196.64     1123.51     22.03 o
  -1  -1   3    14205.82    11893.36    172.79 o
   0  -1   3       37.03       44.20      1.50 o
   1  -1   3     1365.52     1478.48     18.06 o
   2  -1   3       96.36      104.16      1.54 o
   3  -1   3      297.97      286.43      4.33 o
   4  -1   3      437.40      418.73      6.17 o
   5  -1   3      184.47      206.40      3.46 o
   6  -1   3      435.38      402.12      6.08 o
   7  -1   3      123.68      116.12      2.29 o
   8  -1   3      206.19      218.32      3.82 o
   9  -1   3      315.70      297.93      5.73 o
  10  -1   3      788.94      775.46     27.27 o
  11  -1   3      149.91      150.35      4.62 o
  12  -1   3      118.81      120.27      4.21 o
  13  -1   3      207.81      211.07      6.29 o
 -14   0   3        5.37        7.66      2.04 o
 -13   0   3       14.10       12.76      1.15 o
 -12   0   3      110.25       95.64      2.24 o
 -11   0   3        0.89        0.12      0.62 o
 -10   0   3        0.35        2.34      1.59 o
  -9   0   3       49.83       59.00      1.47 o
  -8   0   3      105.97      114.92      2.17 o
  -7   0   3      140.59      153.62      2.64 o
  -6   0   3      815.41      945.69     16.68 o
  -5   0   3      912.96      980.58     33.81 o
  -4   0   3      579.73      671.78     17.25 o
  -3   0   3     1625.27     1661.99     65.34 o
  -2   0   3     5914.79     5594.87     88.70 o
  -1   0   3     1478.47     1498.65     26.42 o
   0   0   3      213.60      249.78      3.60 o
   1   0   3      305.69      309.99      3.97 o
   2   0   3      303.47      305.47      4.44 o
   3   0   3        0.60        0.61      0.28 o
   4   0   3     1095.08     1105.03     17.36 o
   5   0   3        0.11       -0.35      0.38 o
   6   0   3        8.16        8.93      0.56 o
   7   0   3      270.92      251.10      4.08 o
   8   0   3      135.99      125.76      2.90 o
   9   0   3      141.87      156.57      6.38 o
  10   0   3      238.88      232.89      6.24 o
  11   0   3       81.17       84.56      3.29 o
  12   0   3       11.95       10.81      1.98 o
  13   0   3        8.98        7.09      1.56 o
 -15   1   3       20.84       21.61      2.76 o
 -14   1   3       71.73       76.77      8.32 o
 -13   1   3       22.41       26.60      1.80 o
 -12   1   3       55.01       55.21      1.94 o
 -11   1   3       20.12       22.63      1.39 o
 -10   1   3       55.53       54.78      2.10 o
  -9   1   3       46.55       57.92      1.47 o
  -8   1   3      103.90      106.57      3.11 o
  -7   1   3     1257.20     1359.39     18.95 o
  -6   1   3     1160.81     1294.92     27.57 o
  -5   1   3      636.46      655.61      9.32 o
  -4   1   3      834.78      877.50     12.59 o
  -3   1   3     2933.13     2927.32     56.93 o
  -2   1   3     1192.27     1142.37     17.87 o
  -1   1   3    14221.33    12216.11    556.76 o
   0   1   3       42.72       48.52      1.85 o
   1   1   3     1371.03     1471.45     23.44 o
   2   1   3       93.56      100.35      3.31 o
   3   1   3      289.71      284.90      4.94 o
   4   1   3      431.21      417.12      6.42 o
   5   1   3      195.23      219.69      3.38 o
   6   1   3      429.88      396.64      5.97 o
   7   1   3      120.88      118.63      3.53 o
   8   1   3      214.08      226.91      5.76 o
   9   1   3      302.57      281.40      7.23 o
  10   1   3      795.97      778.25     19.67 o
  11   1   3      146.23      138.58      4.57 o
  12   1   3      120.50      124.15      6.81 o
  13   1   3      208.66      214.58      7.78 o
 -15   2   3       83.66       92.59      3.84 o
 -14   2   3       37.08       39.32      2.28 o
 -13   2   3       97.63      104.56      3.70 o
 -12   2   3      566.99      525.13     11.97 o
 -11   2   3       19.31       22.80      1.27 o
 -10   2   3      265.80      268.44      5.24 o
  -9   2   3     1685.41     1718.17     23.73 o
  -8   2   3     1555.38     1574.40     21.61 o
  -7   2   3      186.73      190.39      3.23 o
  -6   2   3      223.26      269.44      4.30 o
  -5   2   3     3951.95     4030.66     55.38 o
  -4   2   3     2968.72     2936.57     57.36 o
  -3   2   3      562.06      615.17     11.90 o
  -2   2   3      704.52      748.32     17.87 o
  -1   2   3     6208.52     6292.47     84.17 o
   0   2   3      355.81      322.56      5.48 o
   1   2   3      465.28      484.62      8.01 o
   2   2   3      278.43      305.91      6.79 o
   3   2   3     2484.98     2593.05     50.71 o
   4   2   3       73.28       96.67      2.75 o
   5   2   3      454.58      466.36     10.04 o
   6   2   3      495.55      478.16     10.52 o
   7   2   3      446.57      445.95      9.95 o
   8   2   3      170.34      170.00      4.85 o
   9   2   3      302.72      283.03      7.26 o
  10   2   3      161.72      153.13      4.89 o
  11   2   3       21.87       25.26      1.90 o
  12   2   3       18.45       15.43      1.76 o
  13   2   3       49.43       54.66      3.01 o
 -14   3   3       31.26       36.74      3.47 o
 -13   3   3      141.93      146.81      4.70 o
 -12   3   3       34.61       33.57      3.04 o
 -11   3   3      959.76      921.11     19.54 o
 -10   3   3      154.99      151.40      3.47 o
  -9   3   3      117.08      120.99      2.88 o
  -8   3   3      213.03      222.42      3.74 o
  -7   3   3       97.73       97.65      1.99 o
  -6   3   3       21.43       21.25      0.82 o
  -5   3   3       83.76       84.53      4.59 o
  -4   3   3     1931.48     2090.57     40.57 o
  -3   3   3      873.14      999.53     19.84 o
  -2   3   3      430.74      440.02      8.96 o
  -1   3   3      413.42      466.80      9.40 o
   0   3   3      129.52      109.04      2.29 o
   1   3   3     2494.58     2793.36     47.71 o
   2   3   3     1541.52     1692.77     27.16 o
   3   3   3      573.79      583.84     13.33 o
   4   3   3      387.73      385.93     10.44 o
   5   3   3      413.28      432.37     14.84 o
   6   3   3      553.50      539.52     17.04 o
   7   3   3      776.30      749.46     15.91 o
   8   3   3      201.70      187.35      5.37 o
   9   3   3      241.97      243.42      6.38 o
  10   3   3       76.62       73.25      3.08 o
  11   3   3       39.83       42.17      2.42 o
  12   3   3       10.19       11.46      1.65 o
 -14   4   3       25.98       30.84      2.20 o
 -13   4   3       11.37       11.35      1.56 o
 -12   4   3       19.68       19.71      1.75 o
 -11   4   3       10.58       11.24      1.43 o
 -10   4   3       34.94       34.18      2.44 o
  -9   4   3       36.48       35.85      1.57 o
  -8   4   3       75.31       73.09      2.08 o
  -7   4   3       62.22       57.90      1.46 o
  -6   4   3       68.03       67.46      1.57 o
  -5   4   3       48.29       45.40      1.32 o
  -4   4   3      184.91      194.94      4.50 o
  -3   4   3      149.32      145.76      3.54 o
  -2   4   3      233.43      208.17      3.79 o
  -1   4   3       97.51       94.31      2.38 o
   0   4   3     1298.59     1306.84     21.52 o
   1   4   3      416.74      414.14      7.15 o
   2   4   3      244.04      252.86      4.59 o
   3   4   3      154.27      152.50      3.04 o
   4   4   3       71.05       59.10      2.24 o
   5   4   3      299.57      302.46      6.89 o
   6   4   3      242.66      243.22      6.15 o
   7   4   3      327.83      328.86      7.90 o
   8   4   3      165.83      164.92      4.82 o
   9   4   3      161.57      153.46      4.79 o
  10   4   3       57.49       62.55      2.89 o
  11   4   3       70.76       67.74      5.19 o
  12   4   3       27.42       26.65      2.17 o
 -13   5   3       17.21       21.60      2.91 o
 -12   5   3       29.03       36.19      2.28 o
 -11   5   3      167.59      165.56      7.84 o
 -10   5   3      139.40      137.26      6.23 o
  -9   5   3      164.92      171.38      4.91 o
  -8   5   3       20.02       24.69      1.30 o
  -7   5   3        9.61       10.08      0.94 o
  -6   5   3      172.01      175.13      4.57 o
  -5   5   3       21.95       24.89      1.07 o
  -4   5   3      148.43      147.80      3.09 o
  -3   5   3       50.09       50.85      2.47 o
  -2   5   3      228.22      230.44      5.06 o
  -1   5   3      498.12      500.25     10.55 o
   0   5   3       35.54       35.82      1.86 o
   1   5   3      689.51      688.90     10.07 o
   2   5   3      754.98      777.68     12.80 o
   3   5   3      371.44      374.12      8.35 o
   4   5   3       76.20       77.33      2.69 o
   5   5   3      257.77      249.79      6.25 o
   6   5   3      164.78      160.92      4.66 o
   7   5   3      426.30      397.41      9.56 o
   8   5   3      183.47      183.84      5.31 o
   9   5   3       36.66       36.51      2.27 o
  10   5   3       80.24       79.80      3.40 o
  11   5   3       29.72       29.60      2.26 o
 -12   6   3      162.52      179.28      5.74 o
 -11   6   3       28.89       31.09      2.18 o
 -10   6   3        6.43        6.26      1.34 o
  -9   6   3      293.74      286.77      7.62 o
  -8   6   3      140.48      138.99      4.44 o
  -7   6   3       10.33        9.04      1.45 o
  -6   6   3      185.71      188.49      4.07 o
  -5   6   3      173.02      169.57      4.50 o
  -4   6   3      196.22      208.08      9.04 o
  -3   6   3       99.27      101.93      3.00 o
  -2   6   3       49.68       41.64      2.73 o
  -1   6   3      746.05      752.98     22.60 o
   0   6   3      399.88      419.71      9.09 o
   1   6   3      287.84      274.35      8.27 o
   2   6   3      106.07       96.55      2.50 o
   3   6   3      690.78      698.08     20.77 o
   4   6   3      234.56      236.19      5.94 o
   5   6   3      185.44      168.49      7.42 o
   6   6   3      133.67      137.60      4.27 o
   7   6   3       17.86       18.48      1.64 o
   8   6   3       44.47       53.59      2.66 o
   9   6   3       66.68       71.77      3.20 o
  10   6   3        0.87        0.66      1.38 o
 -11   7   3        4.11        3.77      1.54 o
 -10   7   3      135.91      142.92      4.90 o
  -9   7   3       14.73       12.79      1.62 o
  -8   7   3       31.20       28.46      2.02 o
  -7   7   3      283.33      264.32      6.85 o
  -6   7   3       84.27       80.96      4.90 o
  -5   7   3      103.85      110.52      3.42 o
  -4   7   3      351.99      338.01      7.95 o
  -3   7   3      637.84      618.57     10.57 o
  -2   7   3       66.88       70.64      3.87 o
  -1   7   3      567.73      576.69     18.01 o
   0   7   3       37.42       36.99      3.93 o
   1   7   3      165.36      161.94      5.46 o
   2   7   3       97.16       96.43      3.34 o
   3   7   3      231.57      227.19      4.87 o
   4   7   3       53.34       56.55      2.43 o
   5   7   3       83.00       74.61      2.97 o
   6   7   3       25.32       21.84      1.78 o
   7   7   3       77.60       69.69      5.87 o
   8   7   3      125.71      143.02      4.79 o
   9   7   3       29.22       33.36      2.41 o
  -9   8   3       13.74        9.55      1.66 o
  -8   8   3       83.04       85.82      3.57 o
  -7   8   3        8.83        6.66      3.39 o
  -6   8   3       54.69       58.75      3.14 o
  -5   8   3        7.13        7.39      1.23 o
  -4   8   3       33.61       35.11      2.76 o
  -3   8   3      155.88      161.39      4.54 o
  -2   8   3        4.45        3.46      1.17 o
  -1   8   3       31.61       32.02      3.00 o
   0   8   3       93.47       89.47      3.33 o
   1   8   3      102.29       94.64      3.42 o
   2   8   3       19.52       19.61      1.93 o
   3   8   3       39.57       39.33      2.33 o
   4   8   3       25.71       27.78      3.21 o
   5   8   3       17.98       20.80      2.74 o
   6   8   3       30.56       34.68      2.28 o
   7   8   3       52.20       54.85      2.88 o
  -7   9   3      158.29      156.73      5.17 o
  -6   9   3        2.88        4.12      1.43 o
  -5   9   3       39.60       43.31      3.33 o
  -4   9   3       42.79       50.83      2.43 o
  -3   9   3       12.70       13.34      2.24 o
  -2   9   3       23.55       28.62      2.96 o
  -1   9   3       89.29       97.56      5.23 o
   0   9   3       33.72       32.39      2.17 o
   1   9   3        2.83        0.90      1.51 o
   2   9   3       36.23       39.14      2.35 o
   3   9   3       45.06       46.45      2.59 o
   4   9   3        2.22        4.30      1.44 o
   5   9   3       20.17       20.12      2.01 o
  -7  -9   4       25.14       23.32      3.63 o
  -6  -9   4       12.28        9.67      1.50 o
  -5  -9   4       19.84       21.89      1.83 o
  -4  -9   4       31.36       30.40      2.92 o
  -3  -9   4        4.69        5.58      1.77 o
  -1  -9   4       70.96       79.03      4.40 o
   0  -9   4        3.60        3.09      1.76 o
   1  -9   4       37.42       42.44      3.28 o
   2  -9   4      131.06      131.03      6.22 o
   4  -9   4        0.46       -1.47      1.77 o
  -9  -8   4       85.09       86.38      3.67 o
  -8  -8   4       92.30       93.73      6.13 o
  -7  -8   4       78.91       80.70      3.28 o
  -6  -8   4        6.95        5.99      1.28 o
  -5  -8   4       31.81       29.46      1.84 o
  -4  -8   4       25.00       24.88      1.68 o
  -3  -8   4      187.07      182.19      5.01 o
  -2  -8   4        2.55        3.47      1.04 o
  -1  -8   4       40.19       41.70      2.98 o
   0  -8   4       23.19       22.92      2.35 o
   1  -8   4       18.22       15.57      2.07 o
   2  -8   4      121.21      126.17      5.67 o
   3  -8   4       11.08        9.99      1.84 o
   4  -8   4       38.85       35.02      2.18 o
   5  -8   4       59.40       60.81      2.41 o
   6  -8   4        8.18        6.93      1.45 o
 -11  -7   4        1.22        1.51      1.36 o
 -10  -7   4       32.23       34.06      4.40 o
  -9  -7   4       56.72       56.61      2.80 o
  -8  -7   4      159.11      154.60      4.82 o
  -7  -7   4       78.11       68.91      2.91 o
  -6  -7   4       16.62       20.39      1.57 o
  -5  -7   4      164.17      161.18      4.63 o
  -4  -7   4      167.93      169.65      4.74 o
  -3  -7   4      237.38      240.01      5.92 o
  -2  -7   4       76.51       72.29      3.22 o
  -1  -7   4      219.26      212.55      5.41 o
   0  -7   4      123.15      116.71      5.08 o
   1  -7   4       98.05      101.99      4.64 o
   2  -7   4      193.49      176.08      6.98 o
   3  -7   4       79.59       80.21      3.65 o
   4  -7   4       13.41       11.51      1.15 o
   5  -7   4      221.94      233.47      8.99 o
   6  -7   4       27.94       25.00      1.92 o
   7  -7   4       50.14       54.35      2.78 o
   8  -7   4      197.55      213.82      6.35 o
 -12  -6   4       10.87       13.05      1.73 o
 -11  -6   4       57.26       60.27      2.92 o
 -10  -6   4       57.09       53.40      2.83 o
  -9  -6   4      212.75      197.32      5.70 o
  -8  -6   4      167.11      169.75      4.96 o
  -7  -6   4      303.57      272.66     10.94 o
  -6  -6   4       91.25       94.08      5.05 o
  -5  -6   4       71.87       67.95      2.59 o
  -4  -6   4       95.38       94.21      6.77 o
  -3  -6   4      659.51      649.69     24.23 o
  -2  -6   4       86.38       86.76      2.18 o
  -1  -6   4      755.15      772.72     12.79 o
   0  -6   4      423.79      449.45      9.55 o
   1  -6   4      107.68      101.22      4.55 o
   2  -6   4      118.77      126.20      3.19 o
   3  -6   4      632.11      616.41     11.16 o
   4  -6   4       84.33       88.66      2.17 o
   5  -6   4       86.03       73.05      1.98 o
   6  -6   4      141.69      141.04      3.60 o
   7  -6   4       25.97       22.25      1.42 o
   8  -6   4       32.51       34.06      3.77 o
   9  -6   4       58.03       58.18      2.33 o
 -13  -5   4       24.35       28.14      2.11 o
 -12  -5   4      137.88      146.01      4.82 o
 -11  -5   4      175.77      170.71      5.21 o
 -10  -5   4       73.93       67.44      2.81 o
  -9  -5   4      242.05      233.85      6.36 o
  -8  -5   4       48.35       44.05      2.11 o
  -7  -5   4       12.88       10.28      1.14 o
  -6  -5   4       47.57       44.20      1.99 o
  -5  -5   4      116.46      106.47      3.19 o
  -4  -5   4      371.38      372.45      8.24 o
  -3  -5   4      100.24       98.23      2.82 o
  -2  -5   4       57.01       65.56      1.73 o
  -1  -5   4      239.03      226.93      6.88 o
   0  -5   4      229.91      236.53      3.82 o
   1  -5   4        2.86        1.84      0.72 o
   2  -5   4      182.80      171.28      5.47 o
   3  -5   4       32.41       40.07      1.29 o
   4  -5   4       13.76       14.57      0.86 o
   5  -5   4       78.32       74.94      1.90 o
   6  -5   4      132.37      126.17      2.71 o
   7  -5   4       20.20       17.97      1.05 o
   8  -5   4      123.83      119.18      3.23 o
   9  -5   4       16.65       16.20      1.33 o
  10  -5   4       82.20       77.40      2.68 o
 -14  -4   4       34.44       38.24      2.38 o
 -13  -4   4       42.21       46.55      2.50 o
 -12  -4   4        6.55        3.89      1.18 o
 -11  -4   4      224.78      238.78      6.47 o
 -10  -4   4      181.10      184.34      5.19 o
  -9  -4   4        9.98        7.81      1.10 o
  -8  -4   4       25.56       25.79      1.92 o
  -7  -4   4      416.69      419.14     12.24 o
  -6  -4   4      133.08      117.83      2.61 o
  -5  -4   4      137.62      129.42      3.68 o
  -4  -4   4      169.50      172.56      4.15 o
  -3  -4   4      884.10      897.95     25.25 o
  -2  -4   4      267.68      246.48      4.50 o
  -1  -4   4       29.00       37.43      1.12 o
   0  -4   4      488.99      510.49      7.39 o
   1  -4   4      105.29      105.02      1.81 o
   2  -4   4       35.35       37.62      1.74 o
   3  -4   4       52.64       56.57      1.47 o
   4  -4   4      476.46      468.93      7.14 o
   5  -4   4      317.43      319.79      5.20 o
   6  -4   4        9.15        8.51      0.77 o
   7  -4   4       18.94       15.92      1.54 o
   8  -4   4       13.52       13.14      0.92 o
   9  -4   4      169.40      162.35      3.32 o
  10  -4   4       57.21       56.64      1.82 o
  11  -4   4       14.26       12.50      1.66 o
 -14  -3   4        6.13        6.00      1.39 o
 -13  -3   4       19.66       23.20      1.80 o
 -12  -3   4      183.66      185.72      5.48 o
 -11  -3   4      252.90      255.41      6.61 o
 -10  -3   4       67.83       59.82      2.53 o
  -9  -3   4      156.45      153.00      4.33 o
  -8  -3   4       32.31       28.80      1.54 o
  -7  -3   4      194.41      186.06      3.70 o
  -6  -3   4       81.79       78.47      1.85 o
  -5  -3   4      940.07      960.95     15.75 o
  -4  -3   4      138.68      128.26      3.23 o
  -3  -3   4      149.15      139.99      3.34 o
  -2  -3   4     1175.67     1163.82     23.10 o
  -1  -3   4      577.65      594.83      8.37 o
   0  -3   4     1556.28     1625.05     19.86 o
   1  -3   4      807.41      901.68     11.28 o
   2  -3   4     2637.07     2934.56     73.42 o
   3  -3   4       84.18       74.86      1.66 o
   4  -3   4      329.58      318.34      4.98 o
   5  -3   4      889.11      892.70     12.88 o
   6  -3   4      614.92      650.55      9.74 o
   7  -3   4      207.99      207.24      5.21 o
   8  -3   4      289.11      282.38      4.83 o
   9  -3   4       19.31       18.76      1.22 o
  10  -3   4       76.74       73.45      2.36 o
  11  -3   4       89.38       89.01      2.75 o
  12  -3   4       84.37       88.85      3.59 o
 -15  -2   4       31.02       35.65      3.23 o
 -14  -2   4        5.14        7.32      4.06 o
 -13  -2   4      110.27       93.41      3.83 o
 -12  -2   4        3.21        2.41      1.09 o
 -11  -2   4      191.32      181.83      8.26 o
 -10  -2   4      135.80      134.48      3.96 o
  -9  -2   4     1195.27     1172.86     19.58 o
  -8  -2   4       82.88       86.92      1.78 o
  -7  -2   4      653.35      732.59     10.39 o
  -6  -2   4      261.99      242.64      3.71 o
  -5  -2   4     1114.98     1133.96     22.04 o
  -4  -2   4      139.71      146.00      3.64 o
  -3  -2   4      252.62      257.92     10.73 o
  -2  -2   4     1722.95     1817.07     29.22 o
  -1  -2   4     3066.61     3117.67     43.24 o
   0  -2   4     3945.29     4012.37     48.59 o
   1  -2   4     1761.70     1877.51     25.70 o
   2  -2   4     1476.22     1566.98     21.29 o
   3  -2   4      604.16      618.03      8.95 o
   4  -2   4      210.37      244.23      3.94 o
   5  -2   4      458.87      430.18      6.54 o
   6  -2   4      435.55      419.81      6.39 o
   7  -2   4      895.32      881.38     12.75 o
   8  -2   4      415.14      414.13      6.49 o
   9  -2   4      195.15      186.40      4.16 o
  10  -2   4      205.20      210.07      4.65 o
  11  -2   4       18.21       20.37      1.72 o
  12  -2   4      107.22      105.25      3.91 o
 -15  -1   4      114.88      131.45      6.16 o
 -14  -1   4       57.68       72.57      3.50 o
 -13  -1   4       28.66       31.92      2.84 o
 -12  -1   4      111.60      117.56      2.94 o
 -11  -1   4      380.97      377.71      7.10 o
 -10  -1   4        0.13        0.43      0.57 o
  -9  -1   4      108.34       96.78      1.96 o
  -8  -1   4      975.82      984.24     13.83 o
  -7  -1   4      486.08      504.60      7.36 o
  -6  -1   4     1326.18     1452.35     19.91 o
  -5  -1   4     1030.26     1072.31     14.99 o
  -4  -1   4      294.31      289.58     12.57 o
  -3  -1   4      417.62      405.11     10.46 o
  -2  -1   4     2281.46     2274.60     49.59 o
  -1  -1   4     1136.02     1127.55     18.11 o
   0  -1   4       18.70       15.10      0.60 o
   1  -1   4      135.73      128.38      2.07 o
   2  -1   4      271.08      271.66      5.79 o
   3  -1   4       93.86       94.26      1.61 o
   4  -1   4      198.44      207.97      3.44 o
   5  -1   4      332.47      329.73      5.08 o
   6  -1   4      261.55      256.19      4.20 o
   7  -1   4      118.74      103.52      2.15 o
   8  -1   4      543.00      524.61      9.39 o
   9  -1   4        6.46        5.79      1.16 o
  10  -1   4      229.47      234.35     13.64 o
  11  -1   4       34.86       42.73      2.40 o
  12  -1   4       98.87      107.22      4.01 o
 -14   0   4      156.34      171.07      4.99 o
 -13   0   4       52.61       49.59      2.47 o
 -12   0   4        0.64        0.54      0.65 o
 -11   0   4      685.64      653.16      9.77 o
 -10   0   4      181.19      204.79      3.59 o
  -9   0   4      424.11      432.14      9.39 o
  -8   0   4      120.30      110.51      4.13 o
  -7   0   4      894.67      838.65     13.24 o
  -6   0   4       36.26       57.84      1.80 o
  -5   0   4     1053.59     1099.00     26.95 o
  -4   0   4      104.14      113.82      2.58 o
  -3   0   4     4409.03     4243.00    115.47 o
  -2   0   4      405.36      461.32      6.50 o
  -1   0   4        0.03        2.65      0.69 o
   0   0   4        2.15        2.32      0.31 o
   1   0   4       97.74      109.75      3.80 o
   2   0   4        0.03        1.91      0.37 o
   3   0   4       45.13       41.28      0.95 o
   4   0   4      336.24      322.51      4.86 o
   5   0   4       38.63       38.24      1.20 o
   6   0   4      110.56      121.46      2.27 o
   7   0   4      115.47      107.99      5.81 o
   8   0   4        0.35        0.69      1.21 o
   9   0   4        7.63        9.13      1.33 o
  10   0   4       38.46       40.05      2.25 o
  11   0   4       10.45        8.57      1.59 o
  12   0   4       43.95       51.64      6.28 o
 -15   1   4      116.73      116.88      5.85 o
 -14   1   4       57.82       65.00      3.95 o
 -13   1   4       26.93       25.56      1.42 o
 -12   1   4      109.96      114.34      2.95 o
 -11   1   4      385.76      395.88      6.22 o
 -10   1   4        0.24       -0.48      0.57 o
  -9   1   4      104.45       89.54      1.97 o
  -8   1   4      974.40      970.19     13.86 o
  -7   1   4      485.07      502.75      7.40 o
  -6   1   4     1317.88     1431.44     19.97 o
  -5   1   4     1012.36     1068.84     14.88 o
  -4   1   4      298.69      282.79      9.89 o
  -3   1   4      415.67      398.51      8.20 o
  -2   1   4     2274.21     2357.31     31.67 o
  -1   1   4     1111.92     1133.23     15.53 o
   0   1   4       19.77       16.77      0.55 o
   1   1   4      130.78      123.40      2.41 o
   2   1   4      280.36      280.93      4.84 o
   3   1   4       92.38       92.61      3.23 o
   4   1   4      210.67      220.20      3.96 o
   5   1   4      325.35      325.19      5.80 o
   6   1   4      269.07      260.10      4.84 o
   7   1   4      123.34      102.84      3.32 o
   8   1   4      536.97      536.28     16.35 o
   9   1   4        7.61        5.38      1.21 o
  10   1   4      232.28      233.14      6.39 o
  11   1   4       33.18       41.42      2.39 o
  12   1   4       96.18      104.22      4.03 o
 -15   2   4       31.29       31.21      3.09 o
 -14   2   4        5.03        5.81      1.33 o
 -13   2   4      110.44       94.43      3.39 o
 -12   2   4        3.12        1.49      0.86 o
 -11   2   4      191.22      191.87      4.11 o
 -10   2   4      136.88      137.96      4.94 o
  -9   2   4     1186.20     1183.00     16.70 o
  -8   2   4       86.99       90.00      1.88 o
  -7   2   4      659.28      726.31     10.48 o
  -6   2   4      267.46      239.26      3.84 o
  -5   2   4     1103.16     1090.77     21.86 o
  -4   2   4      147.57      161.03      6.49 o
  -3   2   4      254.02      263.40      5.63 o
  -2   2   4     1718.14     1852.13     25.11 o
  -1   2   4     3113.96     3253.85     43.25 o
   0   2   4     3920.13     4003.27     63.04 o
   1   2   4     1779.73     1884.16     30.68 o
   2   2   4     1462.45     1486.75     30.21 o
   3   2   4      610.43      616.94     12.73 o
   4   2   4      208.00      243.32      8.63 o
   5   2   4      465.29      430.88      9.48 o
   6   2   4      425.93      398.92      9.28 o
   7   2   4      893.77      868.31     18.40 o
   8   2   4      413.10      390.03      9.47 o
   9   2   4      189.38      187.54      6.11 o
  10   2   4      213.26      213.29      6.03 o
  11   2   4       18.89       17.56      3.05 o
  12   2   4      107.54      103.16      4.05 o
 -14   3   4        6.16        4.35      1.38 o
 -13   3   4       20.14       25.97      1.88 o
 -12   3   4      184.85      181.58      9.69 o
 -11   3   4      252.50      261.17      5.32 o
 -10   3   4       69.00       65.69      2.02 o
  -9   3   4      159.56      157.38      2.93 o
  -8   3   4       29.87       26.96      1.00 o
  -7   3   4      194.22      186.57      3.22 o
  -6   3   4       78.24       73.97      1.63 o
  -5   3   4      959.10      967.96     19.12 o
  -4   3   4      130.04      121.35      3.11 o
  -3   3   4      141.85      131.18      3.30 o
  -2   3   4     1189.80     1192.84     16.43 o
  -1   3   4      567.59      568.40      9.56 o
   0   3   4     1545.04     1602.30     25.77 o
   1   3   4      802.10      904.41     14.75 o
   2   3   4     2662.83     2756.80     55.73 o
   3   3   4       83.02       79.47      2.42 o
   4   3   4      325.33      299.27      7.09 o
   5   3   4      888.13      892.71     26.67 o
   6   3   4      622.90      664.50     16.68 o
   7   3   4      204.94      196.64      5.41 o
   8   3   4      297.31      273.90      7.07 o
   9   3   4       18.45       17.70      1.61 o
  10   3   4       73.59       70.03      3.10 o
  11   3   4       92.54       83.77      3.52 o
  12   3   4       83.89       87.76      3.76 o
 -14   4   4       34.08       33.49      2.30 o
 -13   4   4       43.45       49.76      3.03 o
 -12   4   4        6.50        5.03      1.45 o
 -11   4   4      224.68      247.61      6.49 o
 -10   4   4      179.71      184.73      4.10 o
  -9   4   4        8.60        6.68      1.22 o
  -8   4   4       27.40       28.94      1.38 o
  -7   4   4      417.05      408.97      6.36 o
  -6   4   4      132.96      113.99      2.56 o
  -5   4   4      139.80      140.71      2.88 o
  -4   4   4      159.35      159.11      3.98 o
  -3   4   4      881.68      918.41     18.17 o
  -2   4   4      266.89      249.08      4.40 o
  -1   4   4       30.38       38.71      1.13 o
   0   4   4      481.79      495.72      8.54 o
   1   4   4      106.10      103.21      3.61 o
   2   4   4       37.36       38.36      1.02 o
   3   4   4       52.76       57.25      2.07 o
   4   4   4      471.90      454.77     16.36 o
   5   4   4      308.33      306.83      7.98 o
   6   4   4        9.79       11.43      1.25 o
   7   4   4       20.61       17.63      1.55 o
   8   4   4       12.69       10.00      1.39 o
   9   4   4      169.16      162.23     10.32 o
  10   4   4       56.87       56.33      2.82 o
  11   4   4       13.66       12.21      1.72 o
 -13   5   4       23.47       26.46      2.15 o
 -12   5   4      139.53      145.00      4.77 o
 -11   5   4      174.67      174.81      6.26 o
 -10   5   4       72.33       63.15      2.78 o
  -9   5   4      239.58      239.26      5.00 o
  -8   5   4       51.85       49.71      1.77 o
  -7   5   4       13.49       14.10      1.04 o
  -6   5   4       48.00       49.22      1.55 o
  -5   5   4      114.47      104.52      2.46 o
  -4   5   4      375.77      370.79     12.84 o
  -3   5   4       96.93       93.51      2.80 o
  -2   5   4       62.90       67.35      2.53 o
  -1   5   4      244.35      236.23      4.35 o
   0   5   4      227.36      227.96      4.41 o
   1   5   4        3.81        1.64      0.86 o
   2   5   4      180.68      173.46      3.65 o
   3   5   4       35.36       39.87      4.56 o
   4   5   4       12.63       14.16      1.30 o
   5   5   4       78.58       75.63      5.47 o
   6   5   4      130.03      123.72      3.94 o
   7   5   4       20.75       18.69      1.64 o
   8   5   4      119.43      118.62      4.09 o
   9   5   4       15.83       13.32      1.62 o
  10   5   4       84.01       81.52      4.04 o
 -12   6   4       10.56        7.57      1.55 o
 -11   6   4       57.79       58.67      3.30 o
 -10   6   4       57.66       52.64      2.64 o
  -9   6   4      214.88      204.66      5.78 o
  -8   6   4      167.62      168.65      3.94 o
  -7   6   4      301.16      274.86      7.96 o
  -6   6   4       91.42       91.07      3.50 o
  -5   6   4       75.17       75.39      2.04 o
  -4   6   4       94.54       90.18      4.95 o
  -3   6   4      661.49      656.31     13.64 o
  -2   6   4       83.80       83.50      2.80 o
  -1   6   4      753.74      755.15     16.14 o
   0   6   4      415.87      429.08      9.85 o
   1   6   4      105.67      106.28      3.27 o
   2   6   4      124.58      133.03      3.10 o
   3   6   4      637.86      629.59     10.99 o
   4   6   4       82.44       85.74      3.05 o
   5   6   4       84.61       80.45      2.94 o
   6   6   4      140.80      140.68      4.39 o
   7   6   4       27.61       22.63      1.81 o
   8   6   4       33.15       32.04      2.19 o
   9   6   4       59.51       56.96      2.95 o
 -11   7   4        1.18       -1.21      1.35 o
 -10   7   4       31.38       33.45      2.34 o
  -9   7   4       56.72       58.96      2.88 o
  -8   7   4      158.04      153.10      4.83 o
  -7   7   4       78.18       78.73      2.44 o
  -6   7   4       16.51       18.66      1.85 o
  -5   7   4      166.05      165.19      4.59 o
  -4   7   4      167.00      175.65      4.76 o
  -3   7   4      237.12      231.83      6.00 o
  -2   7   4       79.30       81.45      2.79 o
  -1   7   4      218.91      219.62      5.68 o
   0   7   4      127.15      117.46      6.74 o
   1   7   4       94.41       94.08      3.31 o
   2   7   4      196.08      183.92      5.79 o
   3   7   4       81.88       82.78      3.75 o
   4   7   4       14.25       11.75      1.16 o
   5   7   4      221.52      236.61      6.79 o
   6   7   4       27.79       29.74      3.88 o
   7   7   4       51.18       57.49      2.81 o
   8   7   4      197.07      211.55      6.33 o
  -9   8   4       85.35       88.69      5.13 o
  -8   8   4       92.30       98.24      3.81 o
  -7   8   4       80.73       77.89      3.43 o
  -6   8   4        6.13        6.26      1.22 o
  -5   8   4       30.75       23.73      1.72 o
  -4   8   4       25.26       24.50      2.38 o
  -3   8   4      182.85      178.62      5.04 o
  -2   8   4        2.90        3.65      2.83 o
  -1   8   4       41.24       42.99      2.18 o
   0   8   4       21.20       19.58      1.68 o
   1   8   4       20.11       15.45      1.56 o
   2   8   4      118.66      119.46      5.93 o
   3   8   4       10.65        8.02      1.41 o
   4   8   4       37.11       36.25      2.45 o
   5   8   4       60.38       63.29      3.00 o
   6   8   4        7.59        7.07      2.16 o
  -7   9   4       25.42       25.27      2.13 o
  -6   9   4       11.57        8.80      1.60 o
  -5   9   4       20.96       21.19      1.79 o
  -4   9   4       32.40       30.84      2.03 o
  -3   9   4        4.72        1.80      1.86 o
  -2   9   4       62.25       64.10      4.18 o
  -1   9   4       71.01       74.83      4.67 o
   0   9   4        3.88        4.04      2.17 o
   1   9   4       36.04       39.91      2.39 o
   2   9   4      133.54      134.74      4.57 o
   3   9   4        8.15        6.47      1.50 o
   4   9   4        0.48        1.41      1.39 o
  -6  -9   5        6.86        6.94      1.38 o
  -5  -9   5       69.74       77.45      4.54 o
  -4  -9   5        3.52        4.42      1.79 o
  -1  -9   5       55.26       60.39      3.91 o
   0  -9   5       77.92       71.18      4.33 o
   1  -9   5       21.58       18.86      2.48 o
   2  -9   5       18.01       20.63      2.60 o
   3  -9   5       47.91       50.64      3.86 o
  -9  -8   5       30.09       31.87      2.29 o
  -8  -8   5        8.64       10.94      1.50 o
  -7  -8   5       10.16        8.50      1.37 o
  -6  -8   5      126.99      124.29      4.17 o
  -5  -8   5        1.71        2.27      1.11 o
  -4  -8   5       60.97       61.57      4.04 o
  -3  -8   5       98.90       97.17      4.76 o
  -2  -8   5       12.02       12.62      1.90 o
  -1  -8   5      151.80      163.62      6.59 o
   0  -8   5      131.21      130.60      5.78 o
   1  -8   5       42.05       50.15      3.36 o
   2  -8   5       36.43       33.66      2.93 o
   3  -8   5       27.80       28.98      2.79 o
   4  -8   5       55.71       53.43      2.70 o
   5  -8   5       23.04       25.13      2.49 o
   6  -8   5       74.76       74.58      3.58 o
 -11  -7   5       23.39       21.10      2.80 o
 -10  -7   5      155.08      158.46      5.20 o
  -9  -7   5      137.79      133.75      4.53 o
  -8  -7   5      152.20      134.81      4.72 o
  -7  -7   5       96.79       92.30      3.38 o
  -6  -7   5      181.64      181.09      5.09 o
  -5  -7   5       24.63       25.43      1.64 o
  -4  -7   5      112.10      115.11      3.55 o
  -3  -7   5       41.70       38.82      2.46 o
  -2  -7   5      112.64      117.57      3.54 o
  -1  -7   5        1.74        2.98      1.44 o
   0  -7   5       14.38       11.81      1.86 o
   1  -7   5       28.10       29.36      2.51 o
   2  -7   5       68.29       61.27      2.66 o
   3  -7   5       22.04       22.86      1.72 o
   4  -7   5       19.67       18.45      1.35 o
   5  -7   5       28.05       34.25      1.76 o
   6  -7   5      103.85      107.57      3.23 o
   7  -7   5       21.65       19.96      2.23 o
 -12  -6   5       75.14       84.23      4.35 o
 -11  -6   5       61.50       59.56      2.91 o
 -10  -6   5       24.73       21.63      1.79 o
  -9  -6   5      257.40      250.95      6.66 o
  -8  -6   5      353.84      334.14      8.29 o
  -7  -6   5      128.10      106.61      3.77 o
  -6  -6   5      155.32      146.56      4.24 o
  -5  -6   5       35.52       34.62      2.48 o
  -4  -6   5      274.31      273.73      6.51 o
  -3  -6   5      219.17      230.34      5.57 o
  -2  -6   5      980.97     1026.69     16.78 o
  -1  -6   5       50.34       48.27      2.78 o
   0  -6   5       18.43       11.81      1.74 o
   1  -6   5      162.83      162.42      4.58 o
   2  -6   5      339.99      315.07      7.82 o
   3  -6   5        2.47        0.38      0.99 o
   4  -6   5       53.51       60.90      1.78 o
   5  -6   5       42.71       46.28      1.59 o
   6  -6   5       61.89       54.67      1.76 o
   7  -6   5       53.54       55.34      2.19 o
   8  -6   5      202.56      215.12      5.06 o
   9  -6   5        5.10        3.60      1.16 o
 -13  -5   5      131.31      158.46      5.86 o
 -12  -5   5       13.29       13.98      1.97 o
 -11  -5   5      148.57      154.22      4.82 o
 -10  -5   5      128.78      112.48      3.91 o
  -9  -5   5       28.15       29.73      1.81 o
  -8  -5   5      129.24      123.99      6.97 o
  -7  -5   5      143.18      147.96      6.05 o
  -6  -5   5        7.93        7.06      0.97 o
  -5  -5   5      161.80      149.65      4.04 o
  -4  -5   5       32.85       34.91      2.87 o
  -3  -5   5      234.79      240.66      7.11 o
  -2  -5   5      320.32      331.37      5.81 o
  -1  -5   5      841.92      843.16     13.77 o
   0  -5   5      295.88      295.67      4.72 o
   1  -5   5      244.38      250.03     11.51 o
   2  -5   5      242.37      253.33      6.02 o
   3  -5   5      149.04      138.25      2.78 o
   4  -5   5       69.39       66.94      1.81 o
   5  -5   5      197.34      193.57      3.68 o
   6  -5   5      303.71      305.05      5.28 o
   7  -5   5        8.00        7.58      0.84 o
   8  -5   5       34.67       32.15      1.57 o
   9  -5   5       78.60       81.20      2.68 o
  10  -5   5       53.05       53.61      2.85 o
 -14  -4   5       13.89       17.56      1.82 o
 -13  -4   5        3.46        2.76      1.49 o
 -12  -4   5        2.26        2.19      1.09 o
 -11  -4   5       22.93       25.63      1.78 o
 -10  -4   5       92.26       84.53      3.17 o
  -9  -4   5      149.18      144.64      4.24 o
  -8  -4   5       54.85       54.28      3.77 o
  -7  -4   5       16.40       17.23      1.28 o
  -6  -4   5      259.78      243.29      5.94 o
  -5  -4   5      110.85      101.91      2.95 o
  -4  -4   5      246.43      246.81      5.62 o
  -3  -4   5      228.25      223.11      5.09 o
  -2  -4   5      448.35      438.26      9.04 o
  -1  -4   5       31.39       31.49      0.94 o
   0  -4   5      358.92      367.97      5.60 o
   1  -4   5      235.17      211.35      7.40 o
   2  -4   5      703.74      711.14     10.46 o
   3  -4   5       51.76       51.37      1.45 o
   4  -4   5      623.27      602.24      9.01 o
   5  -4   5      295.56      273.02      5.09 o
   6  -4   5      105.78      106.32      2.37 o
   7  -4   5       35.97       32.85      1.86 o
   8  -4   5      258.83      246.52      4.50 o
   9  -4   5      102.44      102.73      2.50 o
  10  -4   5       47.33       50.08      2.01 o
  11  -4   5      111.76      115.40      4.22 o
 -14  -3   5       92.81       88.95      3.55 o
 -13  -3   5      116.08      115.58      3.97 o
 -12  -3   5        7.94        8.31      1.63 o
 -11  -3   5      307.72      284.56      7.27 o
 -10  -3   5      188.31      166.96      4.74 o
  -9  -3   5      130.08      120.59      3.97 o
  -8  -3   5        7.64        5.35      0.96 o
  -7  -3   5      227.61      247.75      5.99 o
  -6  -3   5      735.87      744.63     15.00 o
  -5  -3   5      616.53      613.24     12.80 o
  -4  -3   5      216.98      180.83      7.33 o
  -3  -3   5      101.26       97.87      2.64 o
  -2  -3   5     1343.97     1286.00     21.07 o
  -1  -3   5     1592.10     1760.85     24.20 o
   0  -3   5      901.90      963.68     11.98 o
   1  -3   5      237.44      241.85      3.31 o
   2  -3   5     1187.90     1177.21     15.45 o
   3  -3   5       24.27       30.92      1.55 o
   4  -3   5       50.84       54.53      1.94 o
   5  -3   5       89.59       90.94      2.01 o
   6  -3   5      447.06      413.09      6.57 o
   7  -3   5       40.32       43.50      1.41 o
   8  -3   5       74.29       73.27      1.94 o
   9  -3   5        7.74        6.05      0.98 o
  10  -3   5      123.96      124.10      4.25 o
  11  -3   5       13.31       13.26      2.98 o
 -15  -2   5      191.87      209.15      6.04 o
 -14  -2   5        9.25        8.48      1.41 o
 -13  -2   5      108.26      110.15      3.69 o
 -12  -2   5      387.76      421.02      9.87 o
 -11  -2   5      328.19      309.03      7.71 o
 -10  -2   5      184.24      172.74      4.80 o
  -9  -2   5      337.47      326.68      7.64 o
  -8  -2   5      644.90      649.11     14.37 o
  -7  -2   5       94.43      109.58      1.90 o
  -6  -2   5     2112.15     2207.25     43.62 o
  -5  -2   5      217.37      226.10     15.39 o
  -4  -2   5     1728.64     1796.65     51.68 o
  -3  -2   5       56.58       67.82      2.73 o
  -2  -2   5     1908.73     1873.89     30.47 o
  -1  -2   5      630.80      651.27      9.15 o
   0  -2   5     2461.06     2614.59     31.93 o
   1  -2   5      376.27      387.21      5.70 o
   2  -2   5     1672.41     1777.80     25.41 o
   3  -2   5       71.29       65.58      1.37 o
   4  -2   5      199.25      191.96      3.31 o
   5  -2   5       50.42       48.36      1.33 o
   6  -2   5      659.11      675.44      9.97 o
   7  -2   5       41.32       38.63      1.27 o
   8  -2   5      301.31      289.15      5.73 o
   9  -2   5       67.87       60.61      2.06 o
  10  -2   5       77.51       85.01      3.28 o
  11  -2   5       20.57       18.58      1.78 o
 -15  -1   5       12.20       11.57      2.26 o
 -14  -1   5       45.54       46.71      3.25 o
 -13  -1   5       77.09       85.36      3.17 o
 -12  -1   5       33.62       29.01      1.72 o
 -11  -1   5      192.17      204.09      4.22 o
 -10  -1   5      305.62      307.62      5.79 o
  -9  -1   5      643.17      619.94      9.08 o
  -8  -1   5      421.50      395.24      5.96 o
  -7  -1   5       46.16       43.23      1.07 o
  -6  -1   5      411.49      439.30      6.51 o
  -5  -1   5      832.81      821.23     16.07 o
  -4  -1   5      502.06      497.65     10.26 o
  -3  -1   5      570.62      583.87     28.32 o
  -2  -1   5     1513.41     1618.91     22.98 o
  -1  -1   5      352.48      352.07     10.48 o
   0  -1   5      191.68      202.30      3.08 o
   1  -1   5      942.95      996.37     12.26 o
   2  -1   5      959.59     1013.41     14.11 o
   3  -1   5      243.97      242.44      3.33 o
   4  -1   5       10.21        9.66      0.50 o
   5  -1   5      161.12      151.19      2.70 o
   6  -1   5      418.40      409.45      6.26 o
   7  -1   5      136.84      129.05      3.01 o
   8  -1   5      141.99      139.20      4.69 o
   9  -1   5      417.44      400.75      9.51 o
  10  -1   5      135.39      132.18      4.33 o
  11  -1   5       73.18       72.39      4.79 o
  12  -1   5       57.22       65.43      3.16 o
 -15   0   5       10.02       17.05      2.49 o
 -14   0   5       42.80       36.57      2.96 o
 -13   0   5       39.76       41.64      1.70 o
 -12   0   5       14.65       21.39      1.21 o
 -11   0   5      240.00      246.30      4.91 o
 -10   0   5      107.71       89.56      1.99 o
  -9   0   5       39.82       28.14      1.90 o
  -8   0   5        8.91        7.82      0.61 o
  -7   0   5       64.48       62.99      1.37 o
  -6   0   5      234.38      252.21      4.16 o
  -5   0   5      385.48      402.80      6.84 o
  -4   0   5      210.76      192.50      7.72 o
  -3   0   5      379.56      325.20      5.52 o
  -2   0   5      994.54     1057.47     14.59 o
  -1   0   5       31.14       26.45      0.69 o
   0   0   5      128.80      138.60      2.24 o
   1   0   5      914.82      947.62     13.19 o
   2   0   5      817.82      813.96     10.19 o
   3   0   5     1215.37     1276.42     20.22 o
   4   0   5      148.00      111.97      4.61 o
   5   0   5      343.97      315.23      4.89 o
   6   0   5      440.25      458.70      8.12 o
   7   0   5       58.07       59.85      6.71 o
   8   0   5     1555.65     1542.30     31.33 o
   9   0   5        4.88        4.67      1.18 o
  10   0   5       69.60       68.59      2.98 o
  11   0   5       96.48       99.62      3.83 o
  12   0   5      323.80      355.14     14.03 o
 -15   1   5       11.61        9.04      2.10 o
 -14   1   5       43.60       42.31      2.25 o
 -13   1   5       79.41       86.18      3.12 o
 -12   1   5       32.11       26.94      1.16 o
 -11   1   5      185.12      198.61      4.85 o
 -10   1   5      300.38      306.09      5.00 o
  -9   1   5      636.61      617.22      9.13 o
  -8   1   5      422.32      393.58      6.02 o
  -7   1   5       48.48       45.82      1.16 o
  -6   1   5      422.75      454.61      6.59 o
  -5   1   5      816.77      780.37     27.43 o
  -4   1   5      504.21      498.63     12.43 o
  -3   1   5      578.34      596.48      9.59 o
  -2   1   5     1545.82     1734.31     22.97 o
  -1   1   5      352.85      355.64      5.14 o
   0   1   5      190.74      195.77      3.11 o
   1   1   5      928.13      976.49     13.77 o
   2   1   5      969.73     1010.21     21.19 o
   3   1   5      233.87      227.24      4.38 o
   4   1   5        8.81        6.92      0.90 o
   5   1   5      159.16      146.77      3.08 o
   6   1   5      409.68      395.04     10.04 o
   7   1   5      133.69      120.79      3.85 o
   8   1   5      141.41      139.68      4.29 o
   9   1   5      419.64      396.05      9.56 o
  10   1   5      133.59      131.51      4.47 o
  11   1   5       71.94       71.43      5.35 o
  12   1   5       56.39       55.67      3.05 o
 -15   2   5      192.11      193.75      8.20 o
 -14   2   5        9.11        9.27      2.02 o
 -13   2   5      105.07       96.96      2.81 o
 -12   2   5      394.58      427.77      7.97 o
 -11   2   5      330.07      328.04      5.36 o
 -10   2   5      185.16      183.76      5.49 o
  -9   2   5      345.78      331.67      5.28 o
  -8   2   5      648.00      635.36      9.40 o
  -7   2   5       89.42       97.87      2.02 o
  -6   2   5     2110.08     2180.31     42.58 o
  -5   2   5      229.44      236.75      5.23 o
  -4   2   5     1713.21     1739.61     34.35 o
  -3   2   5       56.37       69.63      1.49 o
  -2   2   5     1893.54     1946.32     26.19 o
  -1   2   5      613.58      641.76      9.14 o
   0   2   5     2488.72     2629.08     35.79 o
   1   2   5      373.34      384.11      6.62 o
   2   2   5     1681.19     1810.05     34.21 o
   3   2   5       68.61       65.39      1.74 o
   4   2   5      201.06      195.79      4.86 o
   5   2   5       51.34       49.52      2.08 o
   6   2   5      663.41      670.21     14.44 o
   7   2   5       42.65       37.84      3.45 o
   8   2   5      301.34      285.18      7.29 o
   9   2   5       66.78       60.89      2.78 o
  10   2   5       76.71       80.70      3.36 o
  11   2   5       21.05       23.49      2.85 o
 -14   3   5       95.04       89.63      4.13 o
 -13   3   5      114.68      111.10      3.85 o
 -12   3   5        7.99        8.73      1.04 o
 -11   3   5      308.53      300.17      9.69 o
 -10   3   5      177.50      170.06      3.77 o
  -9   3   5      136.07      129.52      2.54 o
  -8   3   5        8.36        5.80      0.66 o
  -7   3   5      235.00      251.56      4.13 o
  -6   3   5      724.29      712.29     26.37 o
  -5   3   5      624.90      625.96     12.69 o
  -4   3   5      214.01      182.32      4.32 o
  -3   3   5      108.57      101.84      3.17 o
  -2   3   5     1353.14     1321.94     18.06 o
  -1   3   5     1607.39     1750.71     24.13 o
   0   3   5      895.34      944.76     19.10 o
   1   3   5      228.03      233.10      4.41 o
   2   3   5     1182.00     1186.40     19.23 o
   3   3   5       24.28       31.79      1.23 o
   4   3   5       54.22       61.49      3.32 o
   5   3   5       86.35       86.64      4.60 o
   6   3   5      451.68      422.45      9.58 o
   7   3   5       38.21       45.17      2.22 o
   8   3   5       72.66       74.74      3.00 o
   9   3   5        7.00        4.26      1.22 o
  10   3   5      126.28      117.43      4.26 o
  11   3   5       13.59       15.85      1.80 o
 -14   4   5       13.78       13.21      2.20 o
 -13   4   5        3.90        3.00      1.84 o
 -12   4   5        2.49        3.91      1.21 o
 -11   4   5       21.99       26.56      1.41 o
 -10   4   5       94.67       92.64      2.56 o
  -9   4   5      146.23      141.74      3.36 o
  -8   4   5       53.65       58.03      1.55 o
  -7   4   5       16.34       17.75      0.88 o
  -6   4   5      264.51      251.75      4.73 o
  -5   4   5      107.88       95.33      2.77 o
  -4   4   5      239.00      236.13      5.96 o
  -3   4   5      226.90      215.79      4.10 o
  -2   4   5      454.58      429.29      6.36 o
  -1   4   5       32.30       31.75      1.06 o
   0   4   5      366.26      374.85      6.52 o
   1   4   5      231.36      209.96      4.09 o
   2   4   5      707.44      716.51     26.76 o
   3   4   5       53.15       57.13      2.98 o
   4   4   5      630.78      584.88     12.74 o
   5   4   5      288.21      269.48      6.68 o
   6   4   5      106.37      102.18      3.44 o
   7   4   5       40.20       39.29      3.57 o
   8   4   5      254.42      247.37      6.67 o
   9   4   5      101.21       97.31      3.77 o
  10   4   5       45.86       46.36      2.63 o
  11   4   5      115.75      119.00      8.21 o
 -13   5   5      131.75      153.18      5.07 o
 -12   5   5       13.77       15.82      1.70 o
 -11   5   5      151.73      146.77      4.70 o
 -10   5   5      127.53      122.53      3.16 o
  -9   5   5       25.95       27.07      1.40 o
  -8   5   5      128.14      128.92      3.75 o
  -7   5   5      140.59      138.76      3.16 o
  -6   5   5        9.13        8.01      0.84 o
  -5   5   5      160.32      146.52      3.88 o
  -4   5   5       30.11       29.48      1.48 o
  -3   5   5      229.98      229.41      5.56 o
  -2   5   5      312.56      309.87      7.37 o
  -1   5   5      827.25      833.59     13.85 o
   0   5   5      300.90      301.23      5.51 o
   1   5   5      248.58      265.65      5.00 o
   2   5   5      238.31      253.75      8.28 o
   3   5   5      140.07      131.28      3.15 o
   4   5   5       71.33       69.27      2.54 o
   5   5   5      196.16      194.76      5.28 o
   6   5   5      309.58      302.64      7.57 o
   7   5   5        9.20        9.47      1.35 o
   8   5   5       35.78       32.90      2.14 o
   9   5   5       77.17       74.60      3.33 o
  10   5   5       53.88       62.51      3.14 o
 -12   6   5       75.03       83.56      4.28 o
 -11   6   5       62.35       60.75      2.93 o
 -10   6   5       24.18       21.67      1.84 o
  -9   6   5      253.33      243.22      5.29 o
  -8   6   5      364.30      341.49      6.70 o
  -7   6   5      129.09      110.47      3.48 o
  -6   6   5      156.62      145.60      4.17 o
  -5   6   5       32.99       33.71      1.95 o
  -4   6   5      277.32      268.09      6.42 o
  -3   6   5      219.40      227.41      5.66 o
  -2   6   5      992.85     1011.67     17.03 o
  -1   6   5       49.16       45.23      2.16 o
   0   6   5       18.01       14.03      1.31 o
   1   6   5      162.32      156.80      4.47 o
   2   6   5      339.25      325.42      6.21 o
   3   6   5        2.45        1.01      0.84 o
   4   6   5       52.98       60.75      3.10 o
   5   6   5       43.50       47.27      1.88 o
   6   6   5       59.80       56.56      2.65 o
   7   6   5       54.13       54.88      2.69 o
   8   6   5      202.08      208.09      6.17 o
   9   6   5        4.97        5.20      1.52 o
 -11   7   5       24.94       26.83      2.15 o
 -10   7   5      152.06      164.10      8.00 o
  -9   7   5      138.37      137.63      4.56 o
  -8   7   5      152.92      142.11      3.61 o
  -7   7   5       94.33       93.27      3.30 o
  -6   7   5      179.79      179.95      5.01 o
  -5   7   5       23.51       23.93      1.63 o
  -4   7   5      112.24      112.15      3.48 o
  -3   7   5       43.42       38.29      1.97 o
  -2   7   5      110.77      116.26     10.14 o
  -1   7   5        1.63        4.40      1.11 o
   0   7   5       13.92       13.50      2.62 o
   1   7   5       29.93       29.26      1.84 o
   2   7   5       68.39       64.22      6.23 o
   3   7   5       23.28       24.63      1.82 o
   4   7   5       19.29       17.76      1.33 o
   5   7   5       27.83       36.39      1.78 o
   6   7   5      104.58      104.66      3.12 o
   7   7   5       21.21       22.88      2.47 o
  -9   8   5       30.59       31.25      2.31 o
  -8   8   5        8.70        6.50      1.49 o
  -7   8   5        9.36        8.99      1.63 o
  -6   8   5      129.69      130.25      5.69 o
  -5   8   5        2.04        2.24      1.10 o
  -4   8   5       61.66       60.90      2.62 o
  -3   8   5       99.64      102.11      5.06 o
  -2   8   5       10.63        9.67      2.29 o
  -1   8   5      152.78      152.42      6.85 o
   0   8   5      129.31      129.98      4.23 o
   1   8   5       41.24       49.07      2.49 o
   2   8   5       38.47       41.23      2.32 o
   3   8   5       28.90       26.77      2.04 o
   4   8   5       53.42       47.68      2.64 o
   5   8   5       22.22       24.03      2.03 o
   6   8   5       75.55       69.72      3.48 o
  -6   9   5        7.15        4.81      1.99 o
  -5   9   5       68.27       69.49      4.35 o
  -4   9   5        3.72       -0.10      1.20 o
  -3   9   5       31.58       29.33      2.01 o
  -2   9   5       10.16        7.31      2.21 o
  -1   9   5       54.85       67.75      2.99 o
   0   9   5       77.26       80.87      4.85 o
   1   9   5       22.20       18.73      2.79 o
   2   9   5       16.39       15.25      2.06 o
   3   9   5       48.23       50.09      3.00 o
  -6  -9   6       40.76       41.96      3.32 o
  -5  -9   6       57.67       60.74      4.04 o
  -1  -9   6        2.93        3.32      1.76 o
   0  -9   6       15.11       15.89      2.39 o
   1  -9   6       12.52       13.56      2.31 o
   2  -9   6       14.80       12.77      2.40 o
  -9  -8   6       61.76       67.44      3.19 o
  -8  -8   6        1.46        2.99      1.23 o
  -7  -8   6       19.74       18.00      1.69 o
  -6  -8   6       96.77       99.93      3.54 o
  -5  -8   6      161.52      174.31      4.95 o
  -4  -8   6       39.42       37.33      2.93 o
  -1  -8   6       83.57       91.18      4.68 o
   0  -8   6      140.61      134.43      6.12 o
   1  -8   6        1.33       -0.50      1.44 o
   2  -8   6      127.80      136.92      6.26 o
   3  -8   6       42.10       43.31      5.72 o
   4  -8   6       63.83       59.29      2.99 o
   5  -8   6       21.72       19.41      4.80 o
 -11  -7   6       98.50      103.04      6.24 o
 -10  -7   6      179.23      175.42      5.51 o
  -9  -7   6       45.90       52.44      2.62 o
  -8  -7   6       35.33       32.92      2.05 o
  -7  -7   6       64.67       65.77      2.79 o
  -6  -7   6      114.71      108.38      3.62 o
  -5  -7   6        2.06        2.50      0.96 o
  -4  -7   6      101.77       94.57      3.16 o
  -3  -7   6       40.27       39.73      1.87 o
  -1  -7   6        4.54        1.39      1.44 o
   0  -7   6        5.15        5.05      1.58 o
   1  -7   6       91.91      101.39      4.91 o
   2  -7   6       47.29       46.89      2.41 o
   3  -7   6       12.65       13.71      1.52 o
   4  -7   6       83.92       93.18      3.88 o
   5  -7   6      220.35      217.70      8.28 o
   6  -7   6       32.00       30.95      1.76 o
   7  -7   6      128.98      131.65      3.85 o
 -12  -6   6        2.88        1.09      1.24 o
 -11  -6   6       34.85       34.21      2.23 o
 -10  -6   6      156.93      149.18      4.76 o
  -9  -6   6       13.99       14.31      1.47 o
  -8  -6   6      125.03      122.44      3.97 o
  -7  -6   6       30.34       25.76      1.67 o
  -6  -6   6       11.99       12.08      1.23 o
  -5  -6   6      370.05      361.53     10.35 o
  -4  -6   6      248.85      223.31      5.58 o
  -3  -6   6       33.84       31.27      1.58 o
  -2  -6   6      905.29      918.61     18.38 o
  -1  -6   6       29.63       26.60      2.25 o
   0  -6   6      532.53      539.90     12.10 o
   1  -6   6       87.71       83.11      3.49 o
   2  -6   6      582.62      572.15     12.68 o
   3  -6   6      144.57      154.80      3.65 o
   4  -6   6       31.46       28.92      1.44 o
   5  -6   6       22.40       21.68      1.38 o
   6  -6   6       64.21       62.49      1.94 o
   7  -6   6       87.34       88.09      2.87 o
   8  -6   6       10.37        6.79      1.17 o
 -13  -5   6       81.13       87.32      3.63 o
 -12  -5   6       62.29       64.57      2.95 o
 -11  -5   6       26.63       26.68      1.91 o
 -10  -5   6       78.17       83.04      3.65 o
  -9  -5   6        7.38        8.41      1.37 o
  -8  -5   6      203.93      180.63      5.13 o
  -7  -5   6      156.93      149.59      4.32 o
  -6  -5   6      228.04      229.10      5.62 o
  -5  -5   6      327.47      318.58     17.84 o
  -4  -5   6      207.21      192.42      8.34 o
  -3  -5   6       18.20       18.45      1.20 o
  -2  -5   6      452.43      480.05      9.93 o
  -1  -5   6      326.29      318.55      8.22 o
   0  -5   6      519.80      511.32     11.47 o
   1  -5   6       68.43       66.96      2.01 o
   2  -5   6      401.86      379.33     12.57 o
   3  -5   6       65.50       53.89      1.86 o
   4  -5   6      374.00      332.83      5.63 o
   5  -5   6       31.00       29.80      1.27 o
   6  -5   6       21.08       17.72      1.04 o
   7  -5   6       28.74       25.89      2.74 o
   8  -5   6      114.03      115.34      3.39 o
   9  -5   6       49.30       51.16      4.26 o
 -14  -4   6      159.25      172.44      5.50 o
 -13  -4   6      165.93      164.43      5.22 o
 -12  -4   6       30.15       23.12      1.80 o
 -11  -4   6        9.28       10.64      2.60 o
 -10  -4   6       74.50       70.55      2.81 o
  -9  -4   6      199.90      190.19      5.57 o
  -8  -4   6       80.31       79.09      3.75 o
  -7  -4   6       25.12       29.86      1.65 o
  -6  -4   6      399.73      381.93      8.49 o
  -5  -4   6       84.51       86.16      2.69 o
  -4  -4   6      604.41      606.41     15.07 o
  -3  -4   6      112.83      120.38      3.10 o
  -2  -4   6      421.65      424.46      8.99 o
  -1  -4   6       37.55       39.42      1.22 o
   0  -4   6      143.84      149.13      2.37 o
   1  -4   6       56.14       67.12      1.90 o
   2  -4   6      178.10      203.49      4.24 o
   3  -4   6      175.31      158.43      3.53 o
   4  -4   6       52.70       52.61      1.53 o
   5  -4   6       34.73       32.06      1.21 o
   6  -4   6      136.63      132.83      2.81 o
   7  -4   6       56.10       55.19      1.70 o
   8  -4   6       63.60       64.75      1.90 o
   9  -4   6        2.61        1.59      0.95 o
  10  -4   6       53.48       55.04      3.60 o
 -15  -3   6       43.42       47.28      4.49 o
 -14  -3   6       31.38       33.73      2.22 o
 -13  -3   6       57.43       52.58      2.63 o
 -12  -3   6      115.98      109.82      6.54 o
 -11  -3   6       45.49       44.45      2.22 o
 -10  -3   6      108.01      107.66      8.57 o
  -9  -3   6       71.27       63.57      2.48 o
  -8  -3   6      518.77      534.96     11.52 o
  -7  -3   6      313.41      314.41      7.28 o
  -6  -3   6      323.35      303.53      6.83 o
  -5  -3   6      914.12      955.59     19.54 o
  -4  -3   6      129.27      139.24      4.50 o
  -3  -3   6      160.97      173.32      4.99 o
  -2  -3   6     3534.63     3661.91     58.49 o
  -1  -3   6      142.70      129.75      2.25 o
   0  -3   6      700.80      694.85      9.01 o
   1  -3   6       21.56       37.32      1.56 o
   2  -3   6      475.99      516.09      8.93 o
   3  -3   6      151.45      159.18      3.47 o
   4  -3   6      350.34      355.66      5.69 o
   5  -3   6       33.76       35.68      1.23 o
   6  -3   6       32.07       26.12      1.11 o
   7  -3   6       81.24       78.93      2.00 o
   8  -3   6      101.80      100.94      2.85 o
   9  -3   6      164.86      166.28      4.03 o
  10  -3   6        1.99        4.96      1.95 o
 -15  -2   6        0.20        0.42      1.32 o
 -14  -2   6       17.48       19.04      1.74 o
 -13  -2   6       18.59       13.27      1.50 o
 -12  -2   6      432.94      402.00     11.31 o
 -11  -2   6       51.86       45.19      2.14 o
 -10  -2   6      168.75      177.43      4.83 o
  -9  -2   6       93.61       86.56      2.90 o
  -8  -2   6      534.64      549.30     11.81 o
  -7  -2   6       70.01       69.23      1.70 o
  -6  -2   6      238.42      246.24      4.35 o
  -5  -2   6      951.22      972.63     22.33 o
  -4  -2   6      934.00      992.82     48.84 o
  -3  -2   6      329.75      364.79      6.31 o
  -2  -2   6     1051.54     1052.82     14.95 o
  -1  -2   6      671.15      688.73      9.63 o
   0  -2   6      380.40      417.63      6.10 o
   1  -2   6      486.63      553.94      7.97 o
   2  -2   6     1000.38     1046.36     16.35 o
   3  -2   6      731.37      706.46     10.14 o
   4  -2   6        2.20        1.26      0.50 o
   5  -2   6      176.15      172.07      3.56 o
   6  -2   6      972.71      923.69     13.35 o
   7  -2   6       42.67       41.44      1.63 o
   8  -2   6      117.56      113.89      2.98 o
   9  -2   6      385.09      364.76      9.11 o
  10  -2   6      185.03      208.57      5.99 o
  11  -2   6       12.47       14.89      2.58 o
 -15  -1   6      129.40      142.59      4.61 o
 -14  -1   6        4.94        3.89      1.23 o
 -13  -1   6      306.34      292.17      7.44 o
 -12  -1   6      187.22      180.21     11.00 o
 -11  -1   6      433.04      394.03      9.31 o
 -10  -1   6      377.87      381.85      6.91 o
  -9  -1   6      222.98      241.70      9.63 o
  -8  -1   6      320.77      316.96      5.73 o
  -7  -1   6       22.71       26.30      1.03 o
  -6  -1   6      866.61      872.18     16.96 o
  -5  -1   6      699.51      746.23     14.97 o
  -4  -1   6      411.97      448.17      9.20 o
  -3  -1   6       21.58       21.96      0.83 o
  -2  -1   6     2024.54     2145.44     29.99 o
  -1  -1   6      409.16      411.91      6.56 o
   0  -1   6      722.78      772.86     10.93 o
   1  -1   6      487.91      475.07     10.10 o
   2  -1   6     1647.45     1698.03     20.81 o
   3  -1   6       50.10       62.23      1.38 o
   4  -1   6       46.90       40.93      1.45 o
   5  -1   6      494.12      484.53      6.53 o
   6  -1   6      319.52      302.08     11.16 o
   7  -1   6      197.35      187.68      4.07 o
   8  -1   6      475.98      479.27     13.77 o
   9  -1   6       10.20       10.58      2.08 o
  10  -1   6       36.47       35.89      2.26 o
  11  -1   6       48.43       57.77      2.94 o
 -15   0   6       38.65       33.68      2.98 o
 -14   0   6       66.19       66.52      2.79 o
 -13   0   6       49.99       52.54      1.92 o
 -12   0   6       21.57       27.02      1.34 o
 -11   0   6      246.55      239.07      4.82 o
 -10   0   6      597.78      586.06     10.12 o
  -9   0   6      539.20      553.57      8.21 o
  -8   0   6      362.56      328.63      5.10 o
  -7   0   6       12.96        7.83      0.54 o
  -6   0   6     1525.68     1481.29     45.03 o
  -5   0   6      165.99      139.10      3.49 o
  -4   0   6       14.47       24.86      1.14 o
  -3   0   6       91.62       80.58      2.03 o
  -2   0   6       33.40       25.20      0.70 o
  -1   0   6      262.48      273.73      4.22 o
   0   0   6        0.37        5.33      2.23 o
   1   0   6        0.11        0.58      0.39 o
   2   0   6      279.98      335.89      5.06 o
   3   0   6        1.22        1.90      0.39 o
   4   0   6       29.18       20.78      0.77 o
   5   0   6       19.10       15.16      0.91 o
   6   0   6       59.22       59.61      1.80 o
   7   0   6        5.16        4.28      1.14 o
   8   0   6       65.76       63.29      2.73 o
   9   0   6        1.43        1.72      1.10 o
  10   0   6        3.60        4.16      1.31 o
  11   0   6        1.19        1.30      1.34 o
 -15   1   6      129.03      143.41      4.58 o
 -14   1   6        5.70        4.93      1.18 o
 -13   1   6      308.43      305.06      7.37 o
 -12   1   6      183.48      178.29      3.96 o
 -11   1   6      445.83      415.12      6.48 o
 -10   1   6      373.96      376.31      5.99 o
  -9   1   6      221.02      229.35      3.93 o
  -8   1   6      318.04      315.64      4.99 o
  -7   1   6       25.93       32.71      4.42 o
  -6   1   6      869.83      831.29     17.22 o
  -5   1   6      704.65      729.61     14.91 o
  -4   1   6      399.36      431.66      9.18 o
  -3   1   6       25.84       25.79      0.81 o
  -2   1   6     2002.80     2240.50     29.98 o
  -1   1   6      416.87      421.48      6.07 o
   0   1   6      736.49      779.69     10.97 o
   1   1   6      491.72      478.08      6.96 o
   2   1   6     1645.90     1685.31     23.40 o
   3   1   6       47.18       58.74      2.36 o
   4   1   6       50.09       44.32      1.40 o
   5   1   6      494.79      499.65      8.65 o
   6   1   6      323.00      302.49      7.32 o
   7   1   6      199.14      188.69      5.24 o
   8   1   6      474.82      471.14     11.03 o
   9   1   6       10.67       11.18      1.52 o
  10   1   6       36.16       41.42      2.44 o
  11   1   6       48.51       54.64      2.94 o
 -15   2   6        0.10        2.75      1.88 o
 -14   2   6       17.03       14.66      1.53 o
 -13   2   6       19.15       13.88      1.43 o
 -12   2   6      427.74      407.09     15.60 o
 -11   2   6       50.33       49.05      1.75 o
 -10   2   6      168.48      177.96      3.29 o
  -9   2   6       96.50       89.56      1.98 o
  -8   2   6      542.61      549.88     11.83 o
  -7   2   6       65.65       69.78      1.59 o
  -6   2   6      237.50      229.09      5.49 o
  -5   2   6      937.95      938.28     19.06 o
  -4   2   6      965.26     1028.02     20.08 o
  -3   2   6      326.67      362.78      7.23 o
  -2   2   6     1063.19     1094.45     30.44 o
  -1   2   6      640.77      664.67      9.62 o
   0   2   6      382.31      416.81      6.18 o
   1   2   6      484.34      539.88      9.24 o
   2   2   6      989.08     1018.70     16.92 o
   3   2   6      722.66      704.51     15.91 o
   4   2   6        1.92        0.39      0.63 o
   5   2   6      180.41      168.31      4.62 o
   6   2   6      956.07      907.45     19.21 o
   7   2   6       48.72       44.24      2.19 o
   8   2   6      117.45      109.76      3.84 o
   9   2   6      386.85      383.69      9.35 o
  10   2   6      181.79      202.45      6.10 o
  11   2   6       13.53       15.20      3.66 o
 -15   3   6       43.40       40.21      3.42 o
 -14   3   6       32.57       32.92      3.07 o
 -13   3   6       57.64       58.71      2.14 o
 -12   3   6      119.17      117.06      3.06 o
 -11   3   6       46.21       50.12      1.80 o
 -10   3   6      112.76      116.25      2.45 o
  -9   3   6       67.95       64.07      1.66 o
  -8   3   6      513.26      526.93      8.01 o
  -7   3   6      310.60      316.22      8.57 o
  -6   3   6      327.15      290.32      6.66 o
  -5   3   6      906.87      988.94     19.50 o
  -4   3   6      135.92      137.37      3.57 o
  -3   3   6      151.24      162.95      2.66 o
  -2   3   6     3538.58     3725.68     55.66 o
  -1   3   6      139.37      123.64      2.24 o
   0   3   6      706.69      694.70      9.99 o
   1   3   6       25.48       38.04      1.32 o
   2   3   6      474.58      509.62     12.85 o
   3   3   6      156.48      168.69      3.50 o
   4   3   6      351.20      354.19      6.61 o
   5   3   6       38.72       40.29      2.10 o
   6   3   6       32.64       29.77      2.57 o
   7   3   6       76.13       75.04      2.98 o
   8   3   6      107.49      105.15      3.72 o
   9   3   6      162.47      166.58      5.20 o
  10   3   6        1.73        2.89      1.30 o
 -14   4   6      157.06      169.67      5.34 o
 -13   4   6      164.28      172.91      5.18 o
 -12   4   6       31.30       26.58      1.83 o
 -11   4   6        9.91       11.42      1.07 o
 -10   4   6       72.53       70.56      2.21 o
  -9   4   6      198.20      189.74      3.52 o
  -8   4   6       79.63       78.65      1.89 o
  -7   4   6       28.93       32.58      1.32 o
  -6   4   6      395.34      373.20      8.30 o
  -5   4   6       87.44       85.98      2.64 o
  -4   4   6      608.27      601.08     12.58 o
  -3   4   6      106.84      112.34      2.50 o
  -2   4   6      424.35      432.28     12.54 o
  -1   4   6       37.62       38.99      2.74 o
   0   4   6      146.27      154.65      3.13 o
   1   4   6       52.39       63.61      2.75 o
   2   4   6      177.92      209.66      4.20 o
   3   4   6      175.50      160.45      3.51 o
   4   4   6       51.17       51.94      3.39 o
   5   4   6       34.03       29.93      2.04 o
   6   4   6      138.86      127.64      8.65 o
   7   4   6       55.50       54.22      2.54 o
   8   4   6       62.40       61.17      2.86 o
   9   4   6        2.88        2.10      1.28 o
  10   4   6       53.65       52.51      2.85 o
 -13   5   6       81.58       90.22      3.62 o
 -12   5   6       60.45       56.96      2.81 o
 -11   5   6       28.42       27.33      3.07 o
 -10   5   6       77.25       84.72      2.56 o
  -9   5   6        6.57        7.84      0.98 o
  -8   5   6      207.47      190.72      4.17 o
  -7   5   6      156.83      154.12      3.58 o
  -6   5   6      224.27      212.87      5.35 o
  -5   5   6      329.22      315.44     10.62 o
  -4   5   6      212.87      197.26     11.00 o
  -3   5   6       19.65       19.25      1.33 o
  -2   5   6      458.28      464.94      8.32 o
  -1   5   6      328.39      321.57      6.01 o
   0   5   6      520.07      528.51      9.09 o
   1   5   6       64.15       72.36      2.74 o
   2   5   6      404.67      385.24      7.13 o
   3   5   6       67.56       57.88      1.88 o
   4   5   6      375.79      335.55      6.48 o
   5   5   6       33.43       32.25      1.53 o
   6   5   6       20.56       17.13      2.00 o
   7   5   6       28.50       29.29      2.00 o
   8   5   6      113.70      112.93      6.04 o
   9   5   6       49.88       50.87      2.78 o
 -12   6   6        3.38        2.18      1.99 o
 -11   6   6       35.80       35.87      2.28 o
 -10   6   6      155.65      145.29      3.75 o
  -9   6   6       14.50       16.15      1.26 o
  -8   6   6      119.69      118.44      3.14 o
  -7   6   6       29.13       27.55      1.70 o
  -6   6   6       12.53       13.20      1.02 o
  -5   6   6      365.17      363.77     10.28 o
  -4   6   6      248.32      225.50      5.64 o
  -3   6   6       32.19       27.77      1.65 o
  -2   6   6      898.39      896.27     18.74 o
  -1   6   6       25.33       24.70      1.28 o
   0   6   6      539.99      544.96     12.01 o
   1   6   6       86.58       85.95      3.02 o
   2   6   6      584.93      555.83     10.01 o
   3   6   6      138.08      145.32      3.55 o
   4   6   6       33.35       27.37      1.46 o
   5   6   6       24.01       22.99      1.39 o
   6   6   6       63.33       61.30      6.58 o
   7   6   6       86.86       90.01      2.87 o
   8   6   6       10.22        9.77      1.30 o
 -11   7   6       98.09       94.33      3.89 o
 -10   7   6      183.92      176.23      5.49 o
  -9   7   6       45.54       48.64      2.04 o
  -8   7   6       35.53       34.65      2.17 o
  -7   7   6       66.51       70.08      2.80 o
  -6   7   6      118.46      108.50      3.61 o
  -5   7   6        2.48        2.62      1.03 o
  -4   7   6      103.54       99.50      3.28 o
  -3   7   6       43.98       39.99      4.07 o
  -2   7   6       54.68       58.04      2.46 o
  -1   7   6        4.21        4.92      1.14 o
   0   7   6        3.92        4.17      1.16 o
   1   7   6       90.69       97.60      3.46 o
   2   7   6       45.76       48.21      2.47 o
   3   7   6       11.79       12.48      2.10 o
   4   7   6       86.29       98.89      5.19 o
   5   7   6      217.93      221.37      8.10 o
   6   7   6       32.16       31.54      1.76 o
   7   7   6      128.69      140.66      3.85 o
  -9   8   6       60.73       73.41      3.32 o
  -8   8   6        1.45        1.93      1.03 o
  -7   8   6       18.52       20.16      1.74 o
  -6   8   6       93.41       90.13      3.43 o
  -5   8   6      162.78      164.39      4.94 o
  -4   8   6       39.37       36.23      3.01 o
  -3   8   6       50.19       49.89      2.36 o
  -2   8   6        8.09        7.06      1.77 o
  -1   8   6       81.82       92.84      3.70 o
   0   8   6      140.95      141.84      6.53 o
   1   8   6        0.99        0.46      1.76 o
   2   8   6      126.94      133.98      4.49 o
   3   8   6       43.18       41.59      3.06 o
   4   8   6       64.93       64.25      3.02 o
   5   8   6       20.56       14.37      1.77 o
  -6   9   6       41.20       44.18      2.47 o
  -5   9   6       58.64       64.15      2.91 o
  -4   9   6       40.38       41.53      2.39 o
  -3   9   6        0.66       -1.80      1.80 o
  -2   9   6        0.77        1.47      2.03 o
  -1   9   6        3.35        0.62      2.34 o
   0   9   6       15.49       18.98      1.84 o
   1   9   6       12.23       11.90      2.43 o
   2   9   6       15.23       17.39      2.67 o
   0  -9   7       37.78       45.92      3.61 o
  -9  -8   7       29.76       35.72      2.35 o
  -8  -8   7       17.56       15.64      1.65 o
  -7  -8   7       20.07       22.98      1.82 o
  -6  -8   7       62.96       65.67      2.79 o
  -5  -8   7       30.17       27.74      2.76 o
  -1  -8   7        5.83        6.12      1.84 o
   0  -8   7       34.30       33.54      3.00 o
   1  -8   7      138.04      140.24      6.45 o
   2  -8   7       86.31       92.10      5.03 o
   3  -8   7       22.59       23.19      2.04 o
   4  -8   7       50.09       52.64      4.15 o
 -11  -7   7       34.08       32.75      2.29 o
 -10  -7   7       49.53       49.52      2.68 o
  -9  -7   7       15.34       14.45      1.59 o
  -8  -7   7       19.57       16.09      1.55 o
  -7  -7   7       25.65       24.13      1.70 o
  -6  -7   7      115.94      108.44      4.08 o
  -5  -7   7       13.81       12.05      1.31 o
  -4  -7   7       59.73       57.60      3.07 o
  -1  -7   7       70.16       63.70      3.81 o
   0  -7   7       27.98       24.31      2.43 o
   1  -7   7       72.99       70.76      3.00 o
   2  -7   7       26.30       33.38      2.09 o
   3  -7   7        4.37        4.64      2.94 o
   4  -7   7        7.76        7.45      1.86 o
   5  -7   7        5.07        2.03      1.27 o
   6  -7   7        6.06        1.49      1.41 o
 -12  -6   7      127.91      133.86      4.64 o
 -11  -6   7      154.86      152.28     10.12 o
 -10  -6   7        7.81        4.68      1.20 o
  -9  -6   7      139.47      127.25      4.18 o
  -8  -6   7       31.74       29.46      1.86 o
  -7  -6   7       18.47       15.53      2.21 o
  -6  -6   7        6.83        7.12      1.10 o
  -5  -6   7       70.92       71.32      2.61 o
  -4  -6   7      102.94      103.17      5.57 o
  -3  -6   7       10.60        9.71      1.09 o
  -1  -6   7      150.71      168.55      6.38 o
   0  -6   7      118.09      118.59      3.84 o
   1  -6   7      152.19      157.61      5.81 o
   2  -6   7       55.31       51.11      2.44 o
   3  -6   7       29.69       33.00      1.57 o
   4  -6   7       32.05       30.47      1.57 o
   5  -6   7        1.92        1.88      0.88 o
   6  -6   7        4.12        4.47      1.70 o
   7  -6   7      218.39      216.58      6.31 o
 -13  -5   7       31.24       34.49      2.34 o
 -12  -5   7        4.81        6.28      1.31 o
 -11  -5   7      137.24      122.24      4.20 o
 -10  -5   7       58.84       64.12      2.78 o
  -9  -5   7       84.92       78.43      3.06 o
  -8  -5   7      670.38      620.37     13.45 o
  -7  -5   7       46.48       45.98      2.84 o
  -6  -5   7      299.63      285.24      6.84 o
  -5  -5   7       50.24       49.15      2.04 o
  -4  -5   7     1180.65     1144.65     22.88 o
  -3  -5   7      159.54      147.92      3.91 o
  -2  -5   7      396.10      387.00      8.29 o
  -1  -5   7      181.14      168.79      3.67 o
   0  -5   7      132.28      126.64      3.85 o
   1  -5   7       22.45       23.79      1.26 o
   2  -5   7        0.76        1.10      0.72 o
   3  -5   7      398.39      392.08      7.47 o
   4  -5   7       58.08       66.26      2.26 o
   5  -5   7       42.76       46.73      1.84 o
   6  -5   7      113.69      120.22      2.75 o
   7  -5   7       99.35      100.52      3.06 o
   8  -5   7       15.45       16.14      1.13 o
 -14  -4   7       14.91       19.56      1.89 o
 -13  -4   7       92.34       88.07      3.55 o
 -12  -4   7      109.54      101.64      3.69 o
 -11  -4   7        3.53        5.32      1.88 o
 -10  -4   7      154.01      149.91      4.59 o
  -9  -4   7       15.04       12.28      1.28 o
  -8  -4   7      203.49      196.19      5.80 o
  -7  -4   7       68.92       66.71      2.49 o
  -6  -4   7      574.79      556.35     20.30 o
  -5  -4   7      241.95      230.08      5.49 o
  -4  -4   7       26.75       22.23      1.47 o
  -3  -4   7      344.63      311.48      6.95 o
  -2  -4   7     1584.03     1616.39     53.48 o
  -1  -4   7       13.24       13.29      0.79 o
   0  -4   7      198.53      186.17      3.26 o
   1  -4   7     1158.94     1163.72     19.38 o
   2  -4   7      375.05      378.94      8.85 o
   3  -4   7      166.93      154.49      3.59 o
   4  -4   7      616.80      552.69     10.00 o
   5  -4   7       50.00       49.27      1.81 o
   6  -4   7       63.72       56.62      1.72 o
   7  -4   7       57.85       57.56      3.53 o
   8  -4   7      245.47      239.68      5.32 o
   9  -4   7      152.43      151.70      3.90 o
 -15  -3   7       38.95       46.42      2.65 o
 -14  -3   7       54.80       59.81      2.87 o
 -13  -3   7      120.75      118.36      4.15 o
 -12  -3   7       24.19       27.08      1.85 o
 -11  -3   7       65.34       69.58      2.79 o
 -10  -3   7      224.07      210.88      5.70 o
  -9  -3   7      207.68      191.64     10.16 o
  -8  -3   7      243.71      257.46     18.27 o
  -7  -3   7      332.09      294.43      6.91 o
  -6  -3   7       73.96       73.94      3.21 o
  -5  -3   7       90.41       89.42      2.65 o
  -4  -3   7       96.33       90.10      2.53 o
  -3  -3   7       97.85       92.02      2.11 o
  -2  -3   7     1101.83     1122.18     33.80 o
  -1  -3   7      301.97      293.37      5.36 o
   0  -3   7      665.55      709.60      9.08 o
   1  -3   7       98.62       88.47      1.86 o
   2  -3   7      102.33      107.27      2.63 o
   3  -3   7      131.39      113.62      2.77 o
   4  -3   7       74.12       69.03      2.06 o
   5  -3   7       71.69       62.35      2.66 o
   6  -3   7       37.09       31.38      1.24 o
   7  -3   7      190.29      180.18      4.64 o
   8  -3   7      184.16      177.20      4.16 o
   9  -3   7       49.18       46.78      2.33 o
  10  -3   7        1.38       -0.65      1.18 o
 -15  -2   7       80.71       83.21      3.41 o
 -14  -2   7       11.02       10.68      1.47 o
 -13  -2   7       71.70       70.77      2.97 o
 -12  -2   7      173.90      158.56      5.95 o
 -11  -2   7      207.72      188.91      5.37 o
 -10  -2   7       61.31       56.13      2.37 o
  -9  -2   7      201.87      180.93      4.88 o
  -8  -2   7      502.42      493.66     10.48 o
  -7  -2   7       70.56       57.85      1.55 o
  -6  -2   7       21.65       24.07      1.30 o
  -5  -2   7      121.08      137.98      3.96 o
  -4  -2   7       76.59       79.20      4.78 o
  -3  -2   7      516.34      515.52      8.85 o
  -2  -2   7       24.43       22.27      2.10 o
  -1  -2   7     2212.13     2387.65     48.00 o
   0  -2   7      246.46      259.67      4.10 o
   1  -2   7      200.04      238.28      4.00 o
   2  -2   7        1.13        1.75      0.49 o
   3  -2   7      121.17      101.90      2.51 o
   4  -2   7      135.49      141.76      3.24 o
   5  -2   7      268.88      252.98      5.06 o
   6  -2   7       25.37       30.17      1.38 o
   7  -2   7      203.73      198.48      4.37 o
   8  -2   7       10.73       10.12      1.83 o
   9  -2   7      145.12      142.69      8.07 o
  10  -2   7       32.86       29.26      2.22 o
 -15  -1   7       41.65       40.93      3.84 o
 -14  -1   7       37.41       41.07      2.27 o
 -13  -1   7       14.63       11.45      1.38 o
 -12  -1   7      470.21      446.35     14.51 o
 -11  -1   7      195.46      194.81      5.39 o
 -10  -1   7      805.14      781.80     13.16 o
  -9  -1   7      197.98      201.64      7.08 o
  -8  -1   7      244.82      243.93      4.56 o
  -7  -1   7      556.10      588.47      9.90 o
  -6  -1   7      156.47      142.94      3.78 o
  -5  -1   7      159.59      163.58      5.01 o
  -4  -1   7      644.71      636.79     22.01 o
  -3  -1   7      126.87      132.58      2.28 o
  -2  -1   7     1134.68     1269.67     17.56 o
  -1  -1   7      678.87      680.67     10.66 o
   0  -1   7     1254.41     1387.60     19.10 o
   1  -1   7      324.98      332.42      5.07 o
   2  -1   7      222.30      201.60      3.30 o
   3  -1   7      404.62      403.33     14.31 o
   4  -1   7      129.19      125.42      2.40 o
   5  -1   7      430.78      428.37      7.68 o
   6  -1   7      185.10      167.61      3.74 o
   7  -1   7      140.93      136.81      4.74 o
   8  -1   7       34.13       32.70      2.69 o
   9  -1   7        7.62        9.18      1.40 o
  10  -1   7        6.72        8.07      1.44 o
 -15   0   7       90.61       86.88      4.86 o
 -14   0   7       20.46       20.10      1.65 o
 -13   0   7       13.39       12.15      2.31 o
 -12   0   7      386.56      357.86      6.81 o
 -11   0   7       47.80       37.52      1.50 o
 -10   0   7      972.88      930.90     18.55 o
  -9   0   7      110.33      102.63      2.94 o
  -8   0   7      190.30      188.18      3.19 o
  -7   0   7      204.39      209.28      4.63 o
  -6   0   7     1600.59     1484.29     43.13 o
  -5   0   7      347.53      345.95      7.55 o
  -4   0   7     2378.11     2626.98     59.92 o
  -3   0   7     1125.08     1207.57     16.75 o
  -2   0   7       47.68       30.81      0.86 o
  -1   0   7      563.89      551.91      7.95 o
   0   0   7      374.61      398.01      5.89 o
   1   0   7      895.55      838.96     11.87 o
   2   0   7      626.97      642.29     11.34 o
   3   0   7      244.82      232.55      3.77 o
   4   0   7      785.01      778.29     13.10 o
   5   0   7      342.16      338.57      5.39 o
   6   0   7      655.28      621.60     13.61 o
   7   0   7      456.92      454.70     19.95 o
   8   0   7      405.96      404.97      9.79 o
   9   0   7       56.08       54.59      2.71 o
  10   0   7        0.02        1.21      1.25 o
  11   0   7      456.78      491.17     12.04 o
 -15   1   7       40.09       39.94      3.27 o
 -14   1   7       38.53       43.38      2.29 o
 -13   1   7       16.21       17.10      1.21 o
 -12   1   7      465.84      453.21      8.27 o
 -11   1   7      199.91      211.58     12.14 o
 -10   1   7      818.82      780.01     13.18 o
  -9   1   7      205.21      208.13      3.66 o
  -8   1   7      233.09      235.58      3.95 o
  -7   1   7      560.31      589.14     10.03 o
  -6   1   7      157.13      146.44      3.99 o
  -5   1   7      157.76      164.40      4.07 o
  -4   1   7      659.50      650.20     13.16 o
  -3   1   7      121.68      128.43      2.20 o
  -2   1   7     1112.86     1258.72     17.53 o
  -1   1   7      672.10      683.70      9.73 o
   0   1   7     1236.40     1368.98     19.14 o
   1   1   7      327.16      343.85      5.17 o
   2   1   7      223.27      209.04      3.47 o
   3   1   7      415.65      412.56      6.24 o
   4   1   7      125.30      124.79      2.84 o
   5   1   7      427.54      414.29      9.60 o
   6   1   7      188.18      170.18      6.83 o
   7   1   7      143.55      141.65      8.57 o
   8   1   7       33.63       30.89      2.03 o
   9   1   7        8.80        6.61      1.38 o
  10   1   7        5.27        6.26      1.43 o
 -15   2   7       80.11       79.44      4.07 o
 -14   2   7       11.21       10.72      1.43 o
 -13   2   7       71.40       79.14      2.99 o
 -12   2   7      175.02      176.87     12.62 o
 -11   2   7      202.94      206.25      3.72 o
 -10   2   7       60.33       60.27      2.04 o
  -9   2   7      194.39      182.57      4.96 o
  -8   2   7      494.69      468.55      7.23 o
  -7   2   7       73.62       60.17      2.14 o
  -6   2   7       22.28       22.88      1.29 o
  -5   2   7      125.45      138.39      3.60 o
  -4   2   7       72.10       75.77      1.74 o
  -3   2   7      521.20      527.69     19.35 o
  -2   2   7       25.42       21.12      0.74 o
  -1   2   7     2232.37     2442.33     33.13 o
   0   2   7      250.50      269.57      4.19 o
   1   2   7      199.35      242.68      3.93 o
   2   2   7        1.29        3.39      0.85 o
   3   2   7      120.05      104.81      2.49 o
   4   2   7      137.87      146.19      5.63 o
   5   2   7      267.74      251.55      5.07 o
   6   2   7       25.39       27.05      1.74 o
   7   2   7      204.32      196.03     11.27 o
   8   2   7       10.34       10.67      2.64 o
   9   2   7      146.70      146.93      4.83 o
  10   2   7       32.28       31.30      2.31 o
 -15   3   7       39.89       41.69      3.50 o
 -14   3   7       53.77       60.46      5.69 o
 -13   3   7      120.58      129.56      4.09 o
 -12   3   7       22.51       26.14      1.41 o
 -11   3   7       62.81       70.55      1.87 o
 -10   3   7      232.86      217.31      3.89 o
  -9   3   7      203.08      201.99      3.62 o
  -8   3   7      247.27      248.12      7.37 o
  -7   3   7      327.01      294.36      6.80 o
  -6   3   7       72.76       74.10      2.43 o
  -5   3   7       86.67       83.03      3.87 o
  -4   3   7       89.44       77.65      2.53 o
  -3   3   7       93.17       87.88      1.68 o
  -2   3   7     1102.17     1165.93     16.04 o
  -1   3   7      303.36      300.10      4.63 o
   0   3   7      651.58      704.94     10.23 o
   1   3   7       99.36       92.35      1.93 o
   2   3   7      107.47      111.70      2.61 o
   3   3   7      130.34      113.91      2.73 o
   4   3   7       71.80       68.93      2.06 o
   5   3   7       71.35       65.51      2.05 o
   6   3   7       38.34       33.96      1.51 o
   7   3   7      185.03      171.35      6.61 o
   8   3   7      184.18      171.62      6.84 o
   9   3   7       49.72       46.30      2.60 o
  10   3   7        1.19       -0.79      1.31 o
 -14   4   7       14.64       21.35      2.73 o
 -13   4   7       93.07       88.09      2.75 o
 -12   4   7      107.52       96.16      2.84 o
 -11   4   7        3.01        3.42      0.85 o
 -10   4   7      158.90      157.52      7.39 o
  -9   4   7       13.60       10.99      0.86 o
  -8   4   7      204.10      209.52      4.28 o
  -7   4   7       71.84       67.55      2.42 o
  -6   4   7      584.50      555.93     11.82 o
  -5   4   7      244.19      222.80      5.47 o
  -4   4   7       28.38       24.22      1.42 o
  -3   4   7      343.66      320.57      7.23 o
  -2   4   7     1596.83     1666.51     22.80 o
  -1   4   7       12.41       14.73      0.75 o
   0   4   7      197.64      184.92      3.39 o
   1   4   7     1150.29     1182.20     19.28 o
   2   4   7      384.10      401.76      7.15 o
   3   4   7      167.25      160.42      3.55 o
   4   4   7      612.23      566.72     13.02 o
   5   4   7       52.60       51.49      2.42 o
   6   4   7       62.92       59.81      2.08 o
   7   4   7       56.71       56.26      2.13 o
   8   4   7      252.79      247.98      8.18 o
   9   4   7      152.59      144.82      4.97 o
 -13   5   7       32.52       39.02      2.37 o
 -12   5   7        5.31        5.01      1.07 o
 -11   5   7      135.17      121.73     10.36 o
 -10   5   7       60.04       66.73      2.58 o
  -9   5   7       85.55       86.76      2.53 o
  -8   5   7      663.07      610.10     10.72 o
  -7   5   7       46.56       49.45      2.08 o
  -6   5   7      302.72      279.43      6.68 o
  -5   5   7       48.99       47.95      3.41 o
  -4   5   7     1175.13     1133.67     23.03 o
  -3   5   7      162.96      154.77      4.21 o
  -2   5   7      390.48      382.00      8.73 o
  -1   5   7      191.28      177.20      3.74 o
   0   5   7      128.30      123.91      4.19 o
   1   5   7       22.20       21.89      2.65 o
   2   5   7        1.09        1.56      0.96 o
   3   5   7      403.03      393.20      7.38 o
   4   5   7       56.87       67.32      4.00 o
   5   5   7       42.01       45.89      1.86 o
   6   5   7      108.78      107.94      3.16 o
   7   5   7       97.67      100.08      3.00 o
   8   5   7       15.67       16.97      1.42 o
 -12   6   7      124.25      122.70      4.43 o
 -11   6   7      157.81      166.73      4.53 o
 -10   6   7        8.36        4.90      1.00 o
  -9   6   7      143.28      126.60      3.36 o
  -8   6   7       29.91       28.84      1.82 o
  -7   6   7       18.25       13.58      1.10 o
  -6   6   7        6.41        5.89      1.04 o
  -5   6   7       71.47       70.32      2.62 o
  -4   6   7      106.50       96.33      3.20 o
  -3   6   7        9.86        9.26      1.23 o
  -2   6   7      302.60      285.61      9.47 o
  -1   6   7      147.17      147.84      6.16 o
   0   6   7      116.50      116.74      4.00 o
   1   6   7      152.27      166.93      4.71 o
   2   6   7       55.98       50.97      4.91 o
   3   6   7       28.69       32.73      2.67 o
   4   6   7       33.87       34.66      2.13 o
   5   6   7        1.91        2.11      0.97 o
   6   6   7        3.91        3.49      1.04 o
   7   6   7      219.06      225.88      5.20 o
 -11   7   7       32.97       32.45      2.34 o
 -10   7   7       49.50       53.81      2.21 o
  -9   7   7       14.55       15.21      2.75 o
  -8   7   7       18.60       16.80      1.63 o
  -7   7   7       24.54       24.50      2.11 o
  -6   7   7      116.68      107.37      5.17 o
  -5   7   7       13.27       12.25      1.33 o
  -4   7   7       57.96       56.76      2.44 o
  -3   7   7       32.17       34.00      1.98 o
  -2   7   7       28.87       31.87      2.54 o
  -1   7   7       71.09       71.86      2.89 o
   0   7   7       27.31       25.28      1.78 o
   1   7   7       71.74       68.20      4.45 o
   2   7   7       25.62       24.59      1.85 o
   3   7   7        4.40        2.27      1.16 o
   4   7   7        8.05        7.73      1.42 o
   5   7   7        5.08        4.49      1.43 o
   6   7   7        6.55        4.16      1.53 o
  -9   8   7       29.62       36.83      4.38 o
  -8   8   7       16.87       15.71      1.93 o
  -7   8   7       20.34       23.51      3.22 o
  -6   8   7       65.04       60.46      2.79 o
  -5   8   7       29.77       27.74      2.76 o
  -4   8   7       56.12       57.52      2.63 o
  -3   8   7       29.77       32.31      2.06 o
  -2   8   7       51.29       54.03      2.63 o
  -1   8   7        5.82        7.28      1.39 o
   0   8   7       35.95       35.52      3.61 o
   1   8   7      138.48      134.16      6.54 o
   2   8   7       87.51       91.92      5.30 o
   3   8   7       22.76       24.03      1.98 o
   4   8   7       49.24       47.74      2.68 o
  -5   9   7       28.31       27.75      2.07 o
  -4   9   7       84.92       78.92      4.80 o
  -3   9   7       45.30       45.33      3.74 o
  -2   9   7       71.63       73.95      3.23 o
  -1   9   7       57.85       69.34      3.20 o
   0   9   7       36.32       43.85      4.49 o
  -8  -8   8       79.99       82.17      4.01 o
  -7  -8   8       41.93       46.47      2.45 o
  -6  -8   8       54.99       53.05      2.57 o
   0  -8   8       92.56       96.32      5.27 o
   1  -8   8        8.99        9.11      2.20 o
   2  -8   8        3.38        1.80      1.33 o
   3  -8   8       22.78       26.02      2.15 o
 -10  -7   8       85.00       96.00      3.74 o
  -9  -7   8        5.82        7.92      1.35 o
  -8  -7   8        8.96        4.82      1.68 o
  -7  -7   8       31.94       27.89      1.89 o
  -6  -7   8      109.55      106.95      3.58 o
  -5  -7   8       44.91       44.24      2.15 o
   0  -7   8       24.74       25.99      2.62 o
   1  -7   8      242.27      237.75      6.67 o
   2  -7   8       30.26       31.28      2.13 o
   3  -7   8       20.30       24.63      1.97 o
   4  -7   8      175.73      175.05      4.39 o
   5  -7   8       96.19      101.45      3.18 o
 -12  -6   8      158.91      165.21      6.33 o
 -11  -6   8      123.28      133.83      8.75 o
 -10  -6   8       48.79       48.97      2.51 o
  -9  -6   8       81.07       77.31      4.62 o
  -8  -6   8      133.02      142.19      4.37 o
  -7  -6   8      109.28      107.43      3.59 o
  -6  -6   8       15.42       12.52      1.27 o
  -5  -6   8      218.73      215.88      7.93 o
  -4  -6   8       61.33       61.88      2.30 o
  -3  -6   8       13.52       11.47      1.62 o
  -1  -6   8      159.76      166.12      7.08 o
   0  -6   8        6.90        7.39      1.22 o
   1  -6   8       28.11       27.51      3.00 o
   2  -6   8        0.51        0.23      0.80 o
   3  -6   8      100.75      103.35      2.99 o
   4  -6   8      137.77      125.15      3.45 o
   5  -6   8        4.61        5.28      1.00 o
   6  -6   8       89.48       99.64      3.07 o
   7  -6   8      113.43      127.83      4.43 o
 -13  -5   8        0.16        2.14      1.42 o
 -12  -5   8       29.37       26.71      1.99 o
 -11  -5   8       43.06       36.72      2.35 o
 -10  -5   8        3.55        2.24      1.44 o
  -9  -5   8       88.96       84.45      3.17 o
  -8  -5   8      124.78      113.95      3.72 o
  -7  -5   8      104.49      104.57      3.65 o
  -6  -5   8       11.53       11.10      1.20 o
  -5  -5   8      631.19      612.61     25.10 o
  -4  -5   8      160.75      154.98      4.14 o
  -3  -5   8     1496.22     1506.10     60.17 o
  -2  -5   8      316.54      323.00      7.44 o
  -1  -5   8        3.28        3.78      1.54 o
   0  -5   8       55.17       51.87      2.32 o
   1  -5   8      234.75      207.52      4.56 o
   2  -5   8      121.65      118.10      3.11 o
   3  -5   8       40.87       28.88      2.55 o
   4  -5   8       28.50       29.63      1.48 o
   5  -5   8        8.52        6.98      0.97 o
   6  -5   8       17.52       17.89      1.33 o
   7  -5   8       24.22       25.85      1.72 o
   8  -5   8       18.81       21.33      1.97 o
 -14  -4   8       83.63      102.74      4.00 o
 -13  -4   8       49.96       54.41      2.71 o
 -12  -4   8       13.02       13.54      3.63 o
 -11  -4   8       22.69       21.29      1.67 o
 -10  -4   8      175.48      165.62      6.51 o
  -9  -4   8       11.24        8.90      1.60 o
  -8  -4   8       77.24       65.18      2.56 o
  -7  -4   8      235.11      216.08      5.54 o
  -6  -4   8      398.78      398.51      8.83 o
  -5  -4   8      301.81      321.60      7.07 o
  -4  -4   8      155.35      153.63      3.95 o
  -3  -4   8      425.16      409.53     14.01 o
  -2  -4   8      237.05      220.84      4.32 o
  -1  -4   8       19.93       20.95      1.03 o
   0  -4   8      261.73      262.68     10.18 o
   1  -4   8       31.49       25.25      2.80 o
   2  -4   8      235.29      220.44      4.66 o
   3  -4   8        3.52        2.02      0.76 o
   4  -4   8       33.65       28.50      1.40 o
   5  -4   8       74.21       70.70      2.29 o
   6  -4   8        5.72        6.99      0.96 o
   7  -4   8        7.76        7.82      1.04 o
   8  -4   8       25.25       27.61      3.86 o
 -14  -3   8       39.01       38.41      2.34 o
 -13  -3   8       62.63       66.97      2.99 o
 -12  -3   8        0.02       -0.83      0.95 o
 -11  -3   8       11.36       10.12      1.26 o
 -10  -3   8      336.10      320.35      7.86 o
  -9  -3   8      298.57      279.31      7.02 o
  -8  -3   8       12.37       11.77      1.25 o
  -7  -3   8      608.80      602.54     12.73 o
  -6  -3   8      114.56       97.16      2.96 o
  -5  -3   8      245.18      231.98     15.64 o
  -4  -3   8       77.31       72.76      2.29 o
  -3  -3   8     1618.93     1681.22     27.42 o
  -2  -3   8      222.44      207.68      3.48 o
  -1  -3   8      344.09      316.57      4.97 o
   0  -3   8       79.18       75.05      1.95 o
   1  -3   8      406.02      416.97     13.23 o
   2  -3   8      186.12      189.66      4.51 o
   3  -3   8        5.93        5.42      1.12 o
   4  -3   8      442.43      391.57     14.41 o
   5  -3   8      163.31      156.14      5.70 o
   6  -3   8      153.79      151.45      4.16 o
   7  -3   8       23.49       19.87      3.17 o
   8  -3   8      190.76      185.33      4.44 o
   9  -3   8      147.68      140.37      4.77 o
 -15  -2   8       43.35       48.23      2.66 o
 -14  -2   8       65.33       66.90      3.06 o
 -13  -2   8       27.27       27.86      1.87 o
 -12  -2   8       45.54       46.87      3.03 o
 -11  -2   8       44.33       41.52      2.12 o
 -10  -2   8      128.91      131.52      5.19 o
  -9  -2   8      212.59      193.92      5.21 o
  -8  -2   8       47.86       49.66      2.12 o
  -7  -2   8       93.34       74.33      2.55 o
  -6  -2   8       25.61       27.49      1.43 o
  -5  -2   8      346.32      318.34     16.71 o
  -4  -2   8      962.28      919.02     18.83 o
  -3  -2   8      295.78      263.63      4.84 o
  -2  -2   8       16.22       21.37      0.80 o
  -1  -2   8      699.88      706.78     10.07 o
   0  -2   8      217.29      205.57      3.33 o
   1  -2   8       72.79       61.80      1.73 o
   2  -2   8       33.55       34.88      1.56 o
   3  -2   8      452.37      426.59      7.89 o
   4  -2   8        2.70        2.74      0.73 o
   5  -2   8       24.40       23.06      1.39 o
   6  -2   8        7.87        8.27      0.94 o
   7  -2   8      159.75      151.19      3.72 o
   8  -2   8       31.69       31.86      2.07 o
   9  -2   8       27.14       27.41      2.04 o
 -15  -1   8        6.27        6.71      1.40 o
 -14  -1   8       82.70       85.70      4.26 o
 -13  -1   8      155.62      159.51      4.92 o
 -12  -1   8      143.87      144.75      7.35 o
 -11  -1   8      130.92      125.48      4.26 o
 -10  -1   8      764.36      715.42     15.17 o
  -9  -1   8      157.70      146.58      3.22 o
  -8  -1   8       40.91       38.72      1.34 o
  -7  -1   8      295.02      341.35      8.68 o
  -6  -1   8      400.86      379.10      8.42 o
  -5  -1   8      204.46      194.79      7.57 o
  -4  -1   8      117.47      100.12      2.21 o
  -3  -1   8        7.31        7.40      0.54 o
  -2  -1   8      754.76      784.43     11.43 o
  -1  -1   8      202.21      200.59      3.32 o
   0  -1   8      100.18       87.78      2.51 o
   1  -1   8      765.46      784.34     11.16 o
   2  -1   8      194.09      183.16      3.72 o
   3  -1   8       36.73       33.14      1.27 o
   4  -1   8       80.43       78.27      3.33 o
   5  -1   8     2148.91     2005.40     32.82 o
   6  -1   8       88.80       85.98      5.42 o
   7  -1   8      168.98      162.62      4.89 o
   8  -1   8       71.98       73.00      5.62 o
   9  -1   8      183.93      190.87      5.76 o
  10  -1   8        7.06        6.30      1.55 o
 -15   0   8      130.54      137.60      5.85 o
 -14   0   8        0.05        1.94      1.63 o
 -13   0   8      664.89      696.70     15.18 o
 -12   0   8      371.51      352.50      8.44 o
 -11   0   8       43.06       42.28      2.30 o
 -10   0   8      593.40      586.20     10.19 o
  -9   0   8        0.44        0.62      0.66 o
  -8   0   8      175.87      165.79      3.48 o
  -7   0   8       13.08        9.64      1.06 o
  -6   0   8      335.21      349.44      9.96 o
  -5   0   8        3.75        4.08      0.77 o
  -4   0   8      184.42      211.12      3.96 o
  -3   0   8      337.12      281.77      4.36 o
  -2   0   8        0.69        1.83      0.44 o
  -1   0   8       59.00       76.01      1.58 o
   0   0   8      102.75      118.42      4.10 o
   1   0   8      518.36      513.00      7.56 o
   2   0   8       65.52       62.17      1.45 o
   3   0   8        0.37       -0.14      0.64 o
   4   0   8       43.26       41.63      1.56 o
   5   0   8       22.91       17.78      1.17 o
   6   0   8        9.27        9.34      1.27 o
   7   0   8       86.93       84.68      4.49 o
   8   0   8      159.24      147.45      6.43 o
   9   0   8        5.23        5.38      1.66 o
  10   0   8       45.15       42.09      2.73 o
 -15   1   8        5.37        6.00      2.03 o
 -14   1   8       85.17       96.52      2.81 o
 -13   1   8      154.90      165.66      5.46 o
 -12   1   8      147.72      148.81      3.51 o
 -11   1   8      126.12      119.18      2.99 o
 -10   1   8      756.48      709.20     17.55 o
  -9   1   8      157.95      148.87      3.29 o
  -8   1   8       43.22       40.44      1.38 o
  -7   1   8      293.23      336.88     10.40 o
  -6   1   8      400.78      386.00      8.44 o
  -5   1   8      198.88      192.11      4.73 o
  -4   1   8      114.47       98.14      1.80 o
  -3   1   8        7.46        8.18      0.56 o
  -2   1   8      774.80      824.64     14.76 o
  -1   1   8      207.43      205.96      8.45 o
   0   1   8       99.34       87.42      2.89 o
   1   1   8      762.76      780.60     11.24 o
   2   1   8      198.58      186.99      3.22 o
   3   1   8       37.09       34.43      1.13 o
   4   1   8       80.16       85.96      6.41 o
   5   1   8     2143.17     2060.81     32.85 o
   6   1   8       89.53       89.56      3.24 o
   7   1   8      171.56      164.25     11.18 o
   8   1   8       69.17       68.14      4.01 o
   9   1   8      180.17      186.97      5.80 o
  10   1   8        7.84        9.53      1.60 o
 -15   2   8       44.53       54.12      3.62 o
 -14   2   8       62.71       64.58      2.84 o
 -13   2   8       26.65       27.97      1.83 o
 -12   2   8       44.71       46.17      2.76 o
 -11   2   8       44.55       40.80      1.67 o
 -10   2   8      129.84      135.05      4.54 o
  -9   2   8      215.09      199.77      3.55 o
  -8   2   8       52.93       54.34      2.27 o
  -7   2   8       93.06       77.59      2.58 o
  -6   2   8       25.71       27.08      1.46 o
  -5   2   8      350.45      320.93      7.19 o
  -4   2   8      964.24      952.08     28.06 o
  -3   2   8      287.30      261.65      4.18 o
  -2   2   8       16.28       19.87      0.77 o
  -1   2   8      701.21      691.71     10.07 o
   0   2   8      213.42      197.34      3.38 o
   1   2   8       72.48       63.78      1.53 o
   2   2   8       29.83       32.01      1.32 o
   3   2   8      454.37      443.91      6.79 o
   4   2   8        3.76        4.38      0.81 o
   5   2   8       23.49       27.06      1.70 o
   6   2   8        5.50        5.49      1.15 o
   7   2   8      162.79      161.88      4.87 o
   8   2   8       33.27       33.37      2.18 o
   9   2   8       26.34       25.94      2.08 o
 -14   3   8       37.92       37.88      5.31 o
 -13   3   8       65.67       70.77      3.60 o
 -12   3   8        0.03        0.11      0.94 o
 -11   3   8       10.54        9.06      0.85 o
 -10   3   8      333.04      325.20      5.41 o
  -9   3   8      299.55      292.10      4.87 o
  -8   3   8       12.26       11.36      1.21 o
  -7   3   8      615.05      585.73     16.00 o
  -6   3   8      111.73       93.88      2.94 o
  -5   3   8      243.17      230.45      5.57 o
  -4   3   8       74.97       70.14      2.41 o
  -3   3   8     1628.54     1716.98     23.52 o
  -2   3   8      216.62      210.09      3.46 o
  -1   3   8      346.07      320.84     10.12 o
   0   3   8       80.28       74.49      1.70 o
   1   3   8      413.51      430.08      6.57 o
   2   3   8      183.52      190.54      3.46 o
   3   3   8        5.91        5.68      0.93 o
   4   3   8      444.61      413.69      9.56 o
   5   3   8      164.34      154.06      3.63 o
   6   3   8      153.33      143.58      9.22 o
   7   3   8       25.31       30.44      1.99 o
   8   3   8      189.47      190.26      6.12 o
   9   3   8      148.87      146.85      5.88 o
 -14   4   8       84.90      100.21      3.75 o
 -13   4   8       48.40       47.47      2.46 o
 -12   4   8       12.39       14.28      1.65 o
 -11   4   8       21.97       21.49      2.04 o
 -10   4   8      174.44      171.33      3.36 o
  -9   4   8       12.35       10.20      0.85 o
  -8   4   8       75.50       67.58      3.97 o
  -7   4   8      237.51      214.37      5.44 o
  -6   4   8      390.08      386.53      8.81 o
  -5   4   8      301.14      288.57      7.46 o
  -4   4   8      153.32      146.79      8.82 o
  -3   4   8      423.22      404.55      9.30 o
  -2   4   8      239.65      224.82      4.42 o
  -1   4   8       20.37       20.64      0.91 o
   0   4   8      260.22      259.88      5.81 o
   1   4   8       30.49       24.69      1.05 o
   2   4   8      232.97      223.69      4.57 o
   3   4   8        3.51        0.96      0.80 o
   4   4   8       33.09       29.61      1.44 o
   5   4   8       74.10       73.42      3.62 o
   6   4   8        5.60        6.12      1.06 o
   7   4   8        7.62        5.78      1.31 o
   8   4   8       24.50       26.00      2.53 o
 -13   5   8        0.25        0.54      1.06 o
 -12   5   8       28.04       27.12      1.59 o
 -11   5   8       45.24       41.82      5.37 o
 -10   5   8        3.35        2.15      0.91 o
  -9   5   8       91.16       81.51      2.11 o
  -8   5   8      128.29      113.39      2.92 o
  -7   5   8      102.35       97.90      3.21 o
  -6   5   8       13.15        9.17      1.53 o
  -5   5   8      632.08      589.14     12.89 o
  -4   5   8      163.10      155.20      4.34 o
  -3   5   8     1495.65     1451.30     48.72 o
  -2   5   8      316.72      316.05      7.58 o
  -1   5   8        3.01        4.27      1.08 o
   0   5   8       54.35       50.07      1.78 o
   1   5   8      233.25      212.46      5.62 o
   2   5   8      121.63      120.60      3.00 o
   3   5   8       41.30       33.16      3.13 o
   4   5   8       28.27       28.46      1.48 o
   5   5   8        7.33        5.80      1.01 o
   6   5   8       18.45       19.67      1.92 o
   7   5   8       23.52       27.29      2.80 o
   8   5   8       18.74       24.86      5.44 o
 -12   6   8      160.12      162.45      5.14 o
 -11   6   8      119.80      126.81      3.54 o
 -10   6   8       49.11       47.50      2.00 o
  -9   6   8       80.88       73.50      2.45 o
  -8   6   8      130.68      132.19      4.21 o
  -7   6   8      114.36      112.55      3.54 o
  -6   6   8       15.68       13.56      1.31 o
  -5   6   8      218.26      214.19      5.63 o
  -4   6   8       55.18       54.00      2.39 o
  -3   6   8       13.63       11.81      1.30 o
  -2   6   8       77.64       69.85      2.73 o
  -1   6   8      165.04      166.96      4.80 o
   0   6   8        6.01        6.18      1.19 o
   1   6   8       27.30       25.87      1.72 o
   2   6   8        0.93        1.21      1.08 o
   3   6   8      100.93      102.48      3.63 o
   4   6   8      136.53      131.09      3.41 o
   5   6   8        4.64        3.75      1.08 o
   6   6   8       90.77       96.36      4.20 o
   7   6   8      115.50      116.04      5.91 o
 -10   7   8       83.33       88.30      2.92 o
  -9   7   8        5.35        5.44      1.25 o
  -8   7   8        9.30        7.35      1.33 o
  -7   7   8       34.38       33.60      2.05 o
  -6   7   8      104.93      100.11      3.46 o
  -5   7   8       45.18       44.55      2.20 o
  -4   7   8       19.01       17.08      2.40 o
  -3   7   8       69.60       67.33      7.43 o
  -2   7   8      261.83      257.01      6.71 o
  -1   7   8       36.55       35.76      2.12 o
   0   7   8       24.56       28.09      1.93 o
   1   7   8      244.39      237.87      6.48 o
   2   7   8       30.62       24.73      2.83 o
   3   7   8       19.75       20.01      1.79 o
   4   7   8      173.73      175.87      5.44 o
   5   7   8       97.64      100.60      3.93 o
  -8   8   8       80.81       74.36      4.17 o
  -7   8   8       42.00       46.31      2.53 o
  -6   8   8       56.21       57.50      3.88 o
  -5   8   8       27.97       28.67      2.87 o
  -4   8   8        6.50        5.50      1.30 o
  -3   8   8        7.93        6.42      1.40 o
  -2   8   8       40.34       45.24      2.41 o
  -1   8   8       19.45       20.93      1.88 o
   0   8   8       91.59      107.08      6.39 o
   1   8   8        9.22        8.57      1.52 o
   3   8   8       23.08       30.17      3.16 o
  -3   9   8       23.96       27.69      4.30 o
  -7  -8   9       43.53       53.30      2.65 o
   1  -8   9      128.54      158.38      7.17 o
 -10  -7   9       14.18       16.30      2.66 o
  -9  -7   9        2.37        2.14      1.66 o
  -8  -7   9       11.65       10.71      1.45 o
  -7  -7   9       53.93       53.74      2.53 o
  -6  -7   9       22.76       23.35      1.76 o
  -5  -7   9        6.36        8.14      1.81 o
   0  -7   9       23.36       20.90      2.62 o
   1  -7   9       28.17       29.25      2.10 o
   2  -7   9       59.60       62.62      3.02 o
   3  -7   9       57.27       56.56      2.96 o
   4  -7   9       49.28       50.89      2.66 o
 -12  -6   9        3.51        2.43      1.36 o
 -11  -6   9       14.36       13.70      1.69 o
 -10  -6   9       24.32       22.14      2.78 o
  -9  -6   9       47.71       50.47      2.47 o
  -8  -6   9       17.23       14.22      1.44 o
  -7  -6   9      116.01      108.48      3.62 o
  -6  -6   9       45.90       43.74      2.11 o
  -5  -6   9       67.72       65.23      2.54 o
  -4  -6   9       75.75       70.23      3.65 o
  -1  -6   9        0.82        1.18      1.53 o
   0  -6   9        8.63        9.50      1.98 o
   1  -6   9        3.01        2.54      1.15 o
   2  -6   9       38.70       41.14      1.83 o
   3  -6   9       17.57       21.92      1.87 o
   4  -6   9       63.49       63.39      2.38 o
   5  -6   9       38.60       39.59      1.90 o
   6  -6   9       33.46       35.20      1.91 o
 -13  -5   9       11.32       10.77      3.52 o
 -12  -5   9        2.83        2.76      1.23 o
 -11  -5   9      144.81      136.11      4.53 o
 -10  -5   9       16.95       17.85      1.65 o
  -9  -5   9      142.05      131.76      4.23 o
  -8  -5   9        0.25        0.14      0.96 o
  -7  -5   9       18.41       18.45      1.48 o
  -6  -5   9        0.40        0.22      0.95 o
  -5  -5   9       33.66       35.62      1.74 o
  -4  -5   9       84.41       80.44      2.69 o
  -3  -5   9      114.31      117.24      4.71 o
  -2  -5   9      274.45      268.61      9.68 o
  -1  -5   9      353.19      341.14     11.98 o
   0  -5   9       42.31       45.21      4.17 o
   1  -5   9       55.71       50.75      3.99 o
   2  -5   9      354.14      348.96      6.93 o
   3  -5   9      122.72      134.36      4.00 o
   4  -5   9      149.79      129.23      3.48 o
   5  -5   9       34.18       31.66      1.63 o
   6  -5   9       56.51       60.44      2.33 o
   7  -5   9      105.25      114.79      4.24 o
 -14  -4   9       66.34       75.18      3.41 o
 -13  -4   9       44.13       45.77      2.60 o
 -12  -4   9       33.98       32.06      2.22 o
 -11  -4   9       30.90       25.47      1.80 o
 -10  -4   9       79.85       81.11      3.09 o
  -9  -4   9     1021.75     1000.29     20.72 o
  -8  -4   9       34.19       31.78      1.83 o
  -7  -4   9      407.68      387.14     16.12 o
  -6  -4   9      970.46      967.21     22.34 o
  -5  -4   9      586.06      595.57     22.65 o
  -4  -4   9      124.09      115.14     10.98 o
  -3  -4   9     1747.67     1756.35     32.86 o
  -2  -4   9      241.09      247.84      5.85 o
  -1  -4   9       25.28       26.94      1.22 o
   0  -4   9      352.76      332.92      8.09 o
   1  -4   9      280.45      260.49      7.83 o
   2  -4   9        7.43        6.71      1.38 o
   3  -4   9       38.92       38.11      1.63 o
   4  -4   9       10.15       12.14      1.06 o
   5  -4   9      142.51      139.06      3.58 o
   6  -4   9       19.40       22.59      1.43 o
   7  -4   9       25.81       23.91      1.53 o
   8  -4   9      110.26      114.33      3.38 o
 -14  -3   9       35.71       37.03      3.84 o
 -13  -3   9        9.06        7.48      1.34 o
 -12  -3   9       34.05       31.11      1.99 o
 -11  -3   9        5.37        6.90      1.74 o
 -10  -3   9      187.77      186.24      5.26 o
  -9  -3   9      367.07      354.51     10.97 o
  -8  -3   9       46.26       35.82      1.88 o
  -7  -3   9       14.07       12.70      1.21 o
  -6  -3   9      198.77      181.02      4.77 o
  -5  -3   9      233.02      224.13      5.58 o
  -4  -3   9      114.15      106.46      5.68 o
  -3  -3   9       44.71       38.50      1.36 o
  -2  -3   9      578.43      597.13      8.91 o
  -1  -3   9      176.32      174.45      3.64 o
   0  -3   9      285.86      268.43      5.26 o
   1  -3   9      220.12      227.33      5.80 o
   2  -3   9      111.56      114.10      2.90 o
   3  -3   9      161.19      151.33      3.60 o
   4  -3   9       40.17       40.22      1.66 o
   5  -3   9       72.76       67.89      4.70 o
   6  -3   9       70.72       60.82      2.76 o
   7  -3   9      115.38      118.14      3.28 o
   8  -3   9       42.06       41.72      5.91 o
 -15  -2   9       69.46       82.51      3.48 o
 -14  -2   9       40.50       46.64      2.46 o
 -13  -2   9       64.60       69.79      4.79 o
 -12  -2   9        8.46        6.67      1.20 o
 -11  -2   9       46.21       46.60      2.28 o
 -10  -2   9      172.69      159.13      4.63 o
  -9  -2   9      252.51      240.35     10.35 o
  -8  -2   9      253.88      250.38      6.36 o
  -7  -2   9       10.38       12.89      1.16 o
  -6  -2   9       39.33       34.02      1.64 o
  -5  -2   9      286.62      294.99      6.68 o
  -4  -2   9       51.79       65.15      1.75 o
  -3  -2   9      192.15      197.02      4.17 o
  -2  -2   9        9.53        8.92      0.62 o
  -1  -2   9       33.61       39.96      1.13 o
   0  -2   9      609.74      648.10     11.12 o
   1  -2   9       82.79       88.94      2.55 o
   2  -2   9       45.20       48.41      2.10 o
   3  -2   9      231.99      212.89      5.66 o
   4  -2   9       61.19       66.54      2.17 o
   5  -2   9       38.99       30.74      1.47 o
   6  -2   9      117.28      113.33      3.05 o
   7  -2   9       20.47       20.72      1.74 o
   8  -2   9      107.64      107.08      5.75 o
   9  -2   9        5.16        4.30      1.94 o
 -15  -1   9       20.19       19.69      1.79 o
 -14  -1   9       37.57       30.25      3.92 o
 -13  -1   9       84.13       81.72      7.89 o
 -12  -1   9       16.36       15.06      1.47 o
 -11  -1   9       21.37       20.67      2.21 o
 -10  -1   9     1376.98     1345.54     27.36 o
  -9  -1   9       38.20       33.30      1.80 o
  -8  -1   9      301.54      281.57      6.68 o
  -7  -1   9      499.99      488.70     10.56 o
  -6  -1   9       90.82       92.02      4.15 o
  -5  -1   9        3.73        4.32      0.82 o
  -4  -1   9      250.82      246.81      4.63 o
  -3  -1   9      101.69      105.01      2.03 o
  -2  -1   9      488.79      516.14      7.63 o
  -1  -1   9      786.56      775.63     15.52 o
   0  -1   9      144.76      156.08      2.77 o
   1  -1   9       49.83       45.28      1.77 o
   2  -1   9       59.14       60.13      1.80 o
   3  -1   9      250.19      248.34     11.42 o
   4  -1   9      179.37      170.60      5.86 o
   5  -1   9      189.25      181.47      5.18 o
   6  -1   9       20.44       17.99      1.59 o
   7  -1   9       68.07       65.95      4.34 o
   8  -1   9      145.38      143.14      4.82 o
   9  -1   9       72.75       77.74      3.47 o
 -15   0   9        6.29        3.23      1.31 o
 -14   0   9       31.55       35.40      2.18 o
 -13   0   9      648.14      631.50     14.05 o
 -12   0   9      168.50      173.55      5.00 o
 -11   0   9      630.16      597.73     10.51 o
 -10   0   9      219.93      203.64      8.57 o
  -9   0   9      164.84      168.41      3.62 o
  -8   0   9      777.10      811.98     17.10 o
  -7   0   9      360.91      361.40      8.19 o
  -6   0   9     1108.14     1064.26     21.47 o
  -5   0   9        3.34        1.10      1.12 o
  -4   0   9      117.11      140.52      2.49 o
  -3   0   9      795.57      813.06     21.06 o
  -2   0   9      348.69      311.95      4.85 o
  -1   0   9     2691.63     2772.27     38.02 o
   0   0   9      338.39      332.95      5.18 o
   1   0   9     2371.57     2361.30     32.54 o
   2   0   9      100.28       92.78      2.34 o
   3   0   9      236.74      245.68      5.53 o
   4   0   9      867.92      864.87     14.65 o
   5   0   9      764.62      699.99     15.20 o
   6   0   9       46.72       41.17      2.19 o
   7   0   9      169.65      177.10      5.34 o
   8   0   9      157.35      166.63      5.29 o
   9   0   9       28.03       34.22      3.50 o
 -15   1   9       18.58       18.59      2.52 o
 -14   1   9       37.83       35.96      2.15 o
 -13   1   9       85.78       87.40      2.59 o
 -12   1   9       14.30       10.92      1.05 o
 -11   1   9       24.14       24.25      1.29 o
 -10   1   9     1373.67     1355.14     22.11 o
  -9   1   9       40.88       36.80      1.46 o
  -8   1   9      294.99      269.78      6.63 o
  -7   1   9      504.66      476.10     10.50 o
  -6   1   9       90.72       91.79      2.88 o
  -5   1   9        2.44        3.14      0.84 o
  -4   1   9      249.59      246.68      3.91 o
  -3   1   9       98.48      103.00      1.98 o
  -2   1   9      486.64      515.39      7.61 o
  -1   1   9      788.02      795.44     16.53 o
   0   1   9      140.53      158.94      2.83 o
   1   1   9       48.45       44.63      1.28 o
   2   1   9       63.30       63.08      1.57 o
   3   1   9      243.19      237.75      9.81 o
   4   1   9      183.11      169.82      3.81 o
   5   1   9      189.72      189.64      5.39 o
   6   1   9       18.10       19.27      2.25 o
   7   1   9       65.66       66.36      2.96 o
   8   1   9      148.82      146.56      4.86 o
   9   1   9       74.88       76.67      3.48 o
 -15   2   9       69.83       80.77      3.34 o
 -14   2   9       42.49       42.92      2.35 o
 -13   2   9       64.79       73.99      2.37 o
 -12   2   9        9.57        9.91      1.00 o
 -11   2   9       45.21       45.81      1.76 o
 -10   2   9      173.95      161.14      3.65 o
  -9   2   9      254.69      236.19      4.12 o
  -8   2   9      258.40      270.99      6.43 o
  -7   2   9        9.52        8.38      2.01 o
  -6   2   9       38.87       35.31      1.88 o
  -5   2   9      284.22      282.82     10.64 o
  -4   2   9       51.04       61.88      1.67 o
  -3   2   9      194.84      205.73      3.34 o
  -2   2   9        9.63       10.46      1.37 o
  -1   2   9       33.31       41.54      1.18 o
   0   2   9      611.84      659.28      9.61 o
   1   2   9       81.24       89.88      2.35 o
   2   2   9       46.27       47.86      1.41 o
   3   2   9      227.57      220.28      3.88 o
   4   2   9       62.96       67.35      2.11 o
   5   2   9       39.38       33.67      1.69 o
   6   2   9      119.45      112.38      3.07 o
   7   2   9       19.54       20.76      2.15 o
   8   2   9      106.73      108.64      4.08 o
   9   2   9        5.03        4.40      1.50 o
 -14   3   9       35.40       36.27      2.19 o
 -13   3   9        8.81        7.15      1.28 o
 -12   3   9       34.30       31.53      1.56 o
 -11   3   9        6.07        6.86      0.94 o
 -10   3   9      186.45      191.80      3.61 o
  -9   3   9      365.15      355.44      5.82 o
  -8   3   9       48.42       40.71      1.96 o
  -7   3   9       14.05       13.72      1.28 o
  -6   3   9      201.06      189.06      7.47 o
  -5   3   9      239.19      240.12      5.73 o
  -4   3   9      113.27      108.18      3.26 o
  -3   3   9       47.33       43.02      1.75 o
  -2   3   9      578.03      610.73      8.88 o
  -1   3   9      169.45      174.58      5.17 o
   0   3   9      288.91      284.19      5.90 o
   1   3   9      220.32      228.48      3.97 o
   2   3   9      108.39      116.36      2.47 o
   3   3   9      161.10      157.50      3.08 o
   4   3   9       38.75       42.13      1.43 o
   5   3   9       72.17       61.61      3.46 o
   6   3   9       72.62       63.91      2.80 o
   7   3   9      114.56      112.69      4.08 o
   8   3   9       43.25       46.13      5.03 o
 -14   4   9       66.19       78.53      3.28 o
 -13   4   9       44.16       52.93      2.59 o
 -12   4   9       35.02       33.08      2.04 o
 -11   4   9       31.62       27.09      1.51 o
 -10   4   9       74.42       73.17      2.10 o
  -9   4   9     1024.54      984.79     16.67 o
  -8   4   9       35.72       33.00      1.83 o
  -7   4   9      406.16      369.12      8.65 o
  -6   4   9      957.66      924.96     19.44 o
  -5   4   9      590.99      571.60     15.75 o
  -4   4   9      125.05      113.21      5.33 o
  -3   4   9     1751.36     1737.52     34.70 o
  -2   4   9      230.85      229.17      5.93 o
  -1   4   9       27.59       29.53      1.12 o
   0   4   9      358.71      348.42      5.57 o
   1   4   9      283.35      267.94      4.57 o
   2   4   9        8.55        7.79      0.81 o
   3   4   9       38.55       36.14      1.36 o
   4   4   9        9.59       11.96      1.74 o
   5   4   9      142.50      143.61      3.59 o
   6   4   9       19.71       23.80      2.19 o
   7   4   9       24.94       25.68      2.02 o
   8   4   9      108.61      115.58      4.85 o
 -13   5   9       11.44        9.43      1.53 o
 -12   5   9        2.86        3.39      1.27 o
 -11   5   9      142.91      134.84      3.56 o
 -10   5   9       16.37       18.28      2.09 o
  -9   5   9      141.90      130.76      3.31 o
  -8   5   9        0.60        0.03      1.00 o
  -7   5   9       17.96       19.62      1.52 o
  -6   5   9        0.43        1.18      1.05 o
  -5   5   9       34.66       31.45      2.05 o
  -4   5   9       90.13       82.61      2.95 o
  -3   5   9      110.25      112.50      3.61 o
  -2   5   9      269.18      259.89      8.28 o
  -1   5   9      358.64      338.05      8.06 o
   0   5   9       43.04       46.93      2.20 o
   1   5   9       55.95       55.18      1.93 o
   2   5   9      349.15      348.61      8.61 o
   3   5   9      122.19      137.07      3.84 o
   4   5   9      152.03      136.86      3.48 o
   5   5   9       33.64       30.49      1.64 o
   6   5   9       58.53       62.81      2.34 o
   7   5   9      107.41      108.67      4.15 o
 -12   6   9        3.62        4.68      1.20 o
 -11   6   9       15.12       13.53      1.33 o
 -10   6   9       24.43       23.62      2.77 o
  -9   6   9       48.81       44.90      2.37 o
  -8   6   9       16.30       12.33      2.31 o
  -7   6   9      115.26      105.57      3.53 o
  -6   6   9       47.03       45.03      3.64 o
  -5   6   9       68.42       65.81      2.67 o
  -4   6   9       73.65       68.55      2.77 o
  -3   6   9       17.38       16.75      1.74 o
  -2   6   9      353.89      360.21      8.66 o
  -1   6   9        0.75        1.53      1.08 o
   0   6   9        9.66       10.34      1.36 o
   1   6   9        3.52        3.31      1.15 o
   2   6   9       38.65       38.77      2.75 o
   3   6   9       18.46       19.84      3.30 o
   4   6   9       64.07       66.85      4.01 o
   5   6   9       38.57       39.40      1.95 o
   6   6   9       33.28       34.30      1.90 o
 -10   7   9       14.67       15.59      2.45 o
  -9   7   9        2.28        2.04      1.24 o
  -8   7   9       12.24       10.74      1.49 o
  -7   7   9       52.90       52.66      3.70 o
  -6   7   9       23.95       19.51      1.62 o
  -5   7   9        6.30        6.94      1.82 o
  -4   7   9       18.66       17.77      1.61 o
  -3   7   9       18.52       13.81      1.72 o
  -2   7   9      119.90      117.13      4.01 o
  -1   7   9       43.24       43.25      5.98 o
   0   7   9       23.77       16.74      3.14 o
   1   7   9       27.81       30.36      2.10 o
   2   7   9       58.99       63.00      2.90 o
   3   7   9       58.72       54.09      3.96 o
   4   7   9       47.87       51.43      2.75 o
  -7   8   9       43.04       50.54      2.72 o
  -6   8   9       31.95       31.16      3.05 o
  -5   8   9       32.48       32.67      2.12 o
  -4   8   9       12.03       13.17      1.60 o
  -3   8   9       10.71        9.36      1.50 o
  -2   8   9       92.23       93.48      3.67 o
  -1   8   9      154.31      158.23      5.11 o
   0   8   9       51.10       55.63      4.09 o
   1   8   9      128.83      140.57      6.77 o
  -9  -7  10       76.04       86.47      3.48 o
  -8  -7  10       25.89       20.51      1.78 o
  -7  -7  10      107.34      119.62      4.63 o
  -6  -7  10       66.58       73.56      4.22 o
   0  -7  10       58.76       64.69      4.49 o
   1  -7  10       29.95       32.46      3.24 o
   2  -7  10       58.00       61.46      3.10 o
   3  -7  10       15.78       17.94      1.94 o
 -11  -6  10       36.10       41.94      2.51 o
 -10  -6  10       32.35       34.93      2.69 o
  -9  -6  10        2.91        3.74      1.23 o
  -8  -6  10       71.31       71.70      2.98 o
  -7  -6  10      192.89      192.79      5.48 o
  -6  -6  10       29.07       28.48      1.96 o
  -5  -6  10        1.36        3.81      1.53 o
  -1  -6  10      114.38      122.57      5.93 o
   0  -6  10      434.16      423.04     14.89 o
   1  -6  10       57.15       59.26      4.13 o
   2  -6  10       45.96       49.10      2.08 o
   3  -6  10       74.69       78.60      2.66 o
   4  -6  10       40.12       43.61      2.05 o
   5  -6  10        6.54        4.73      1.37 o
 -13  -5  10        4.53        5.58      1.86 o
 -12  -5  10      106.54      104.79      4.71 o
 -11  -5  10        8.58        9.94      1.51 o
 -10  -5  10      184.99      177.50     10.02 o
  -9  -5  10      202.85      205.98      5.80 o
  -8  -5  10      183.23      170.79      5.01 o
  -7  -5  10       12.27       10.82      1.30 o
  -6  -5  10      293.92      279.50      6.92 o
  -5  -5  10       41.51       42.73      3.79 o
  -4  -5  10      247.67      239.12      8.16 o
  -3  -5  10      129.36      140.57      5.36 o
  -2  -5  10      126.55      120.21      5.63 o
  -1  -5  10        2.96        0.40      1.49 o
   0  -5  10      109.87      118.86      3.86 o
   1  -5  10       17.81       15.72      1.51 o
   2  -5  10        5.56        6.66      1.28 o
   3  -5  10       31.30       30.70      1.62 o
   4  -5  10       14.89       14.48      1.25 o
   5  -5  10       27.12       29.30      1.65 o
   6  -5  10      113.95      113.23      3.38 o
 -13  -4  10        1.67        1.06      1.18 o
 -12  -4  10       84.56       76.93      3.21 o
 -11  -4  10       40.24       32.88      2.12 o
 -10  -4  10       69.07       63.20      2.81 o
  -9  -4  10       28.49       29.56      2.44 o
  -8  -4  10      230.58      234.99      7.59 o
  -7  -4  10       90.50       89.37      3.73 o
  -6  -4  10      225.87      218.48      5.69 o
  -5  -4  10      169.21      148.81      4.11 o
  -4  -4  10        3.49        1.57      0.85 o
  -3  -4  10       47.12       44.22      1.98 o
  -2  -4  10       13.58       10.80      1.12 o
  -1  -4  10       57.02       55.40      2.35 o
   0  -4  10       60.07       57.40      2.81 o
   1  -4  10      115.92      112.47      5.70 o
   2  -4  10       21.81       22.84      1.64 o
   3  -4  10       11.25       13.14      1.12 o
   4  -4  10        5.72        6.38      0.95 o
   5  -4  10       41.70       45.80      2.74 o
   6  -4  10      152.53      156.75     10.76 o
   7  -4  10        8.18       10.20      1.94 o
 -14  -3  10       90.19      103.48      3.96 o
 -13  -3  10       31.25       29.42      2.06 o
 -12  -3  10       61.13       53.43      2.69 o
 -11  -3  10       61.16       61.72      2.91 o
 -10  -3  10        5.78        7.63      1.26 o
  -9  -3  10      530.72      510.99     11.54 o
  -8  -3  10       21.77       24.51      1.62 o
  -7  -3  10       27.07       29.83      1.69 o
  -6  -3  10      171.68      167.85      4.56 o
  -5  -3  10      554.54      553.81     11.79 o
  -4  -3  10      215.32      219.58      4.43 o
  -3  -3  10      414.86      383.27      6.95 o
  -2  -3  10      143.27      135.30      3.13 o
  -1  -3  10       49.55       53.69      1.75 o
   0  -3  10      369.43      342.51      8.26 o
   1  -3  10      132.50      136.26      6.72 o
   2  -3  10      216.89      201.50      5.63 o
   3  -3  10       67.68       55.53      3.28 o
   4  -3  10       11.49        9.62      1.01 o
   5  -3  10       14.57       16.55      1.26 o
   6  -3  10       56.39       54.01      2.12 o
   7  -3  10        4.82        8.06      1.44 o
 -15  -2  10       65.13       68.55      4.68 o
 -14  -2  10       47.37       43.38      2.48 o
 -13  -2  10       36.96       40.42      3.79 o
 -12  -2  10       83.29       86.40      4.20 o
 -11  -2  10      186.14      184.30      5.42 o
 -10  -2  10       39.55       43.01      2.18 o
  -9  -2  10        3.58        4.88      3.04 o
  -8  -2  10     1107.82     1100.91     22.22 o
  -7  -2  10      466.31      433.38     12.45 o
  -6  -2  10       90.38       90.57      2.91 o
  -5  -2  10      362.33      335.40      7.58 o
  -4  -2  10      124.69      122.49      2.79 o
  -3  -2  10      449.30      453.79      7.02 o
  -2  -2  10       40.18       37.99      1.15 o
  -1  -2  10      233.32      230.28      4.56 o
   0  -2  10      669.12      658.61     11.37 o
   1  -2  10       48.90       50.38      1.67 o
   2  -2  10       26.42       23.59      1.90 o
   3  -2  10      284.74      270.15      8.80 o
   4  -2  10      314.61      292.99      7.43 o
   5  -2  10      114.25      101.60      3.68 o
   6  -2  10      360.41      342.80      8.71 o
   7  -2  10      211.99      218.64      6.33 o
   8  -2  10      103.59      101.26      3.97 o
 -15  -1  10       53.10       64.48      3.05 o
 -14  -1  10      135.67      134.22      4.55 o
 -13  -1  10      175.31      168.86      5.15 o
 -12  -1  10       27.81       30.75      1.91 o
 -11  -1  10      160.63      159.42      4.78 o
 -10  -1  10      158.62      159.84      4.66 o
  -9  -1  10      149.91      131.81      4.24 o
  -8  -1  10        1.96        0.35      0.88 o
  -7  -1  10      137.47      139.11      4.07 o
  -6  -1  10       75.44       75.65      2.62 o
  -5  -1  10       29.47       27.07      1.50 o
  -4  -1  10       37.66       36.01      1.09 o
  -3  -1  10       75.75       70.58      2.19 o
  -2  -1  10      981.47     1001.41     14.18 o
  -1  -1  10      299.80      289.74      7.25 o
   0  -1  10      508.56      499.86      8.89 o
   1  -1  10        2.95        2.67      0.73 o
   2  -1  10      306.03      297.69      9.24 o
   3  -1  10       87.15       78.12      2.90 o
   4  -1  10      189.81      187.20      5.32 o
   5  -1  10       26.00       23.94      3.54 o
   6  -1  10      144.41      131.79      4.44 o
   7  -1  10      172.54      171.01      5.35 o
   8  -1  10        4.25        6.23      2.24 o
 -15   0  10        1.38        0.35      1.27 o
 -14   0  10        1.29        2.40      1.50 o
 -13   0  10       63.90       64.56      2.85 o
 -12   0  10       14.31       17.63      2.13 o
 -11   0  10        0.22        1.11      1.39 o
 -10   0  10       26.52       25.80      1.31 o
  -9   0  10       17.43       17.06      1.42 o
  -8   0  10      321.01      334.96      7.86 o
  -7   0  10        0.68        1.81      0.93 o
  -6   0  10       11.49       12.19      1.15 o
  -5   0  10       10.01        8.49      1.03 o
  -4   0  10       35.57       33.54      1.02 o
  -3   0  10       66.81       72.58      1.62 o
  -2   0  10        1.52        1.59      0.65 o
  -1   0  10       52.19       51.40      1.37 o
   0   0  10       95.43      112.46      2.73 o
   1   0  10     1021.32     1003.59     24.78 o
   2   0  10      119.03      110.10      2.73 o
   3   0  10      212.42      216.28      4.50 o
   4   0  10      272.07      260.10      7.57 o
   5   0  10        0.43        2.80      2.98 o
   6   0  10       15.16       16.73      4.13 o
   7   0  10        0.26       -1.07      1.10 o
   8   0  10        6.93        5.15      1.42 o
 -15   1  10       54.19       67.78      3.05 o
 -14   1  10      133.04      142.11      7.86 o
 -13   1  10      174.40      170.48      5.06 o
 -12   1  10       25.91       27.43      1.84 o
 -11   1  10      158.62      166.44      5.00 o
 -10   1  10      165.11      161.79      5.74 o
  -9   1  10      150.60      134.98      4.63 o
  -8   1  10        1.59       -0.05      1.17 o
  -7   1  10      140.02      151.54     10.86 o
  -6   1  10       78.46       78.47      2.67 o
  -5   1  10       33.02       33.29      1.75 o
  -4   1  10       37.44       34.92      1.27 o
  -3   1  10       80.40       77.78      2.49 o
  -2   1  10      977.38      990.05     14.16 o
  -1   1  10      292.85      285.67      5.62 o
   0   1  10      510.85      515.41     11.74 o
   1   1  10        1.93        2.67      0.62 o
   2   1  10      298.07      285.14      5.64 o
   3   1  10       89.04       81.14      2.33 o
   4   1  10      194.08      197.01      4.28 o
   5   1  10       24.84       25.47      1.41 o
   6   1  10      150.24      147.18      4.60 o
   7   1  10      171.95      175.82      5.41 o
   8   1  10        3.88        3.51      1.70 o
 -15   2  10       65.17       72.59      4.56 o
 -14   2  10       48.79       53.05      2.07 o
 -13   2  10       37.28       38.05      3.12 o
 -12   2  10       82.68       86.02      4.99 o
 -11   2  10      192.99      200.52      4.35 o
 -10   2  10       39.66       43.29      1.69 o
  -9   2  10        3.79        3.55      1.05 o
  -8   2  10     1092.86     1063.52     22.80 o
  -7   2  10      465.48      459.10     10.01 o
  -6   2  10       89.99       88.73      4.19 o
  -5   2  10      358.01      333.25     13.02 o
  -4   2  10      128.91      125.66      2.76 o
  -3   2  10      443.94      473.10      8.08 o
  -2   2  10       39.77       37.49      1.15 o
  -1   2  10      227.58      228.56      3.89 o
   0   2  10      683.36      663.71      9.79 o
   1   2  10       49.07       49.09      1.52 o
   2   2  10       26.47       23.27      1.06 o
   3   2  10      293.31      270.47      8.03 o
   4   2  10      310.06      295.73      5.94 o
   5   2  10      113.93      109.45      2.98 o
   6   2  10      359.16      348.48      6.99 o
   7   2  10      213.06      221.13      6.40 o
   8   2  10      101.72      101.84      4.07 o
 -14   3  10       91.34      104.11      3.78 o
 -13   3  10       30.30       32.13      2.04 o
 -12   3  10       60.06       53.92      2.04 o
 -11   3  10       59.57       60.11      2.11 o
 -10   3  10        4.36        4.60      1.14 o
  -9   3  10      533.55      514.19     12.47 o
  -8   3  10       20.78       23.95      1.66 o
  -7   3  10       24.84       25.64      2.17 o
  -6   3  10      183.06      172.58      4.66 o
  -5   3  10      551.83      549.25     14.78 o
  -4   3  10      214.19      223.83      5.62 o
  -3   3  10      416.13      382.78     12.58 o
  -2   3  10      138.60      140.33      4.81 o
  -1   3  10       49.33       56.86      1.50 o
   0   3  10      370.14      358.91      5.71 o
   1   3  10      128.59      134.79      3.22 o
   2   3  10      215.94      218.50      4.47 o
   3   3  10       66.37       58.10      1.69 o
   4   3  10        9.78        8.02      0.99 o
   5   3  10       14.50       14.54      1.23 o
   6   3  10       56.54       56.32      2.16 o
   7   3  10        4.75        3.43      1.16 o
 -13   4  10        1.93        0.46      1.24 o
 -12   4  10       85.91       77.48      3.17 o
 -11   4  10       39.22       37.22      1.71 o
 -10   4  10       70.30       68.53      1.94 o
  -9   4  10       29.38       27.23      2.31 o
  -8   4  10      232.13      235.31      6.08 o
  -7   4  10       89.40       87.42      3.09 o
  -6   4  10      225.58      207.69      5.60 o
  -5   4  10      170.06      153.60      4.36 o
  -4   4  10        3.85        3.17      1.03 o
  -3   4  10       46.51       45.82      2.15 o
  -2   4  10       14.47       10.25      1.22 o
  -1   4  10       55.53       54.74      2.33 o
   0   4  10       60.02       63.18      1.96 o
   1   4  10      113.52      109.25      2.45 o
   2   4  10       23.16       27.16      2.52 o
   3   4  10       11.74       13.36      0.96 o
   4   4  10        5.39        5.90      0.86 o
   5   4  10       42.89       46.04      1.93 o
   6   4  10      151.50      163.67      4.10 o
   7   4  10        8.17        7.53      1.57 o
 -13   5  10        3.95        4.64      1.43 o
 -12   5  10      105.95      106.69      3.91 o
 -11   5  10        8.50        9.35      1.20 o
 -10   5  10      185.92      187.57      3.74 o
  -9   5  10      203.91      208.86      7.96 o
  -8   5  10      179.43      179.14      4.99 o
  -7   5  10       12.06       11.44      1.36 o
  -6   5  10      296.79      286.01      7.05 o
  -5   5  10       42.92       38.75      3.08 o
  -4   5  10      249.28      231.72      6.09 o
  -3   5  10      131.37      134.95      5.42 o
  -2   5  10      125.64      118.27      4.22 o
  -1   5  10        2.85        2.53      1.05 o
   0   5  10      110.62      110.85      3.88 o
   1   5  10       19.33       19.89      1.62 o
   2   5  10        6.75        9.86      1.09 o
   3   5  10       32.68       30.83      1.50 o
   4   5  10       14.46       12.54      1.03 o
   5   5  10       26.36       29.45      1.43 o
   6   5  10      112.26      108.59      4.10 o
 -11   6  10       36.06       44.66      2.48 o
 -10   6  10       34.40       30.00      1.67 o
  -9   6  10        3.15        2.59      1.22 o
  -8   6  10       66.56       68.60      2.85 o
  -7   6  10      196.37      204.81      7.85 o
  -6   6  10       28.76       27.94      1.84 o
  -5   6  10        1.13        1.15      1.04 o
  -4   6  10      248.95      237.98      6.33 o
  -3   6  10      385.00      359.99      8.75 o
  -2   6  10       19.66       15.15      1.51 o
  -1   6  10      110.60      108.72      3.84 o
   0   6  10      435.24      416.95     15.61 o
   1   6  10       57.34       55.21      2.66 o
   2   6  10       45.46       43.94      2.42 o
   3   6  10       73.07       69.81      3.82 o
   4   6  10       41.71       44.01      2.06 o
   5   6  10        6.49        6.18      2.04 o
  -9   7  10       73.57       78.21      4.02 o
  -8   7  10       25.61       22.42      2.75 o
  -7   7  10      106.31      107.78      3.83 o
  -6   7  10       68.37       76.67      3.10 o
  -5   7  10       17.36       17.00      1.63 o
  -4   7  10       13.53       13.83      1.54 o
  -3   7  10        4.44        4.71      1.23 o
  -2   7  10       82.21       87.92      3.46 o
  -1   7  10       56.58       61.37      2.84 o
   0   7  10       59.74       67.06      3.04 o
   1   7  10       30.41       29.10      2.19 o
   2   7  10       58.66       61.55      2.96 o
   3   7  10       15.95       16.09      1.81 o
  -6   8  10        4.31        3.14      1.89 o
  -5   8  10       21.35       23.17      3.18 o
  -4   8  10       34.77       34.70      2.30 o
  -3   8  10        3.18        1.48      1.92 o
  -2   8  10       56.78       65.64      3.14 o
  -1   8  10       68.57       71.56      3.29 o
   0   8  10        1.58        2.37      2.02 o
  -9  -7  11      104.56      104.95      3.94 o
  -8  -7  11       99.63      101.86      3.76 o
  -7  -7  11        6.62        9.08      2.07 o
   0  -7  11       20.95       19.73      2.80 o
   1  -7  11       31.96       30.08      3.39 o
 -11  -6  11       13.23       18.28      1.86 o
 -10  -6  11        7.84       10.37      2.38 o
  -9  -6  11        4.29        4.91      1.31 o
  -8  -6  11       26.37       23.62      1.85 o
  -7  -6  11       15.12       15.15      2.01 o
  -6  -6  11        9.66        9.86      1.99 o
  -5  -6  11        9.21        9.20      1.79 o
  -1  -6  11       13.31       19.37      2.52 o
   0  -6  11       22.62       24.28      2.85 o
   1  -6  11       62.91       73.89      4.68 o
   2  -6  11       14.31       11.08      1.58 o
   3  -6  11       42.36       47.25      2.63 o
 -12  -5  11       38.25       41.49      2.50 o
 -11  -5  11       91.57       96.88      3.72 o
 -10  -5  11        5.19        8.27      1.68 o
  -9  -5  11       92.65       90.13      4.35 o
  -8  -5  11      272.64      269.04      6.89 o
  -7  -5  11      232.50      219.18      9.43 o
  -6  -5  11       22.41       18.56      2.13 o
  -5  -5  11      117.45      119.46      5.00 o
  -4  -5  11      186.65      186.26      6.86 o
  -2  -5  11       86.09       86.86      4.71 o
  -1  -5  11      208.15      205.81      8.42 o
   0  -5  11      128.80      126.69      4.25 o
   1  -5  11       30.29       40.94      3.93 o
   2  -5  11       52.20       49.83      2.53 o
   3  -5  11       44.33       42.63      2.40 o
   4  -5  11       63.06       65.24      4.06 o
   5  -5  11       33.14       40.21      1.99 o
 -13  -4  11       36.81       33.72      2.24 o
 -12  -4  11       52.42       56.72      6.57 o
 -11  -4  11        8.07        8.58      1.40 o
 -10  -4  11      317.03      298.47      7.70 o
  -9  -4  11      105.89      101.72      8.94 o
  -8  -4  11       72.70       73.45      2.88 o
  -7  -4  11        2.32        2.29      0.99 o
  -6  -4  11      538.55      510.56     11.37 o
  -5  -4  11        7.82        9.32      1.14 o
  -4  -4  11      117.59      121.57      4.99 o
  -3  -4  11       45.17       47.49      2.08 o
  -2  -4  11        5.99        4.32      1.45 o
  -1  -4  11      101.74      111.95      3.72 o
   0  -4  11       49.60       57.58      2.51 o
   1  -4  11       84.09       85.83      4.73 o
   2  -4  11       42.26       44.82      2.32 o
   3  -4  11       32.73       32.68      4.61 o
   4  -4  11        3.94        1.22      1.07 o
   5  -4  11       43.80       42.20      1.97 o
   6  -4  11      179.87      183.16      4.59 o
 -14  -3  11      102.75      104.35      4.08 o
 -13  -3  11       28.46       24.98      1.97 o
 -12  -3  11       13.39       14.94      1.58 o
 -11  -3  11       43.17       47.12      2.45 o
 -10  -3  11      102.26       97.49      3.57 o
  -9  -3  11      251.11      241.58      7.01 o
  -8  -3  11      206.67      203.14      5.50 o
  -7  -3  11      381.65      392.78     10.01 o
  -6  -3  11       90.33       76.57      2.71 o
  -5  -3  11       42.95       42.14      1.87 o
  -4  -3  11      555.93      541.32      9.39 o
  -3  -3  11      494.81      504.58     11.07 o
  -2  -3  11       77.49       79.66      2.29 o
  -1  -3  11        2.38        3.46      0.78 o
   0  -3  11      512.34      489.72     10.97 o
   1  -3  11       62.38       61.73      2.62 o
   2  -3  11        9.99        7.64      1.19 o
   3  -3  11       30.91       30.79      1.96 o
   4  -3  11      110.94      112.67      3.91 o
   5  -3  11       52.15       50.42      2.62 o
   6  -3  11      103.56       98.10      3.87 o
 -14  -2  11       24.10       25.52      2.06 o
 -13  -2  11       43.50       47.08      2.56 o
 -12  -2  11       20.13       20.90      1.73 o
 -11  -2  11       57.54       52.10      2.54 o
 -10  -2  11       28.40       28.71      2.98 o
  -9  -2  11        9.88       12.99      1.32 o
  -8  -2  11      162.88      157.75      4.57 o
  -7  -2  11       46.54       42.28      2.02 o
  -6  -2  11      479.00      453.00     10.12 o
  -5  -2  11       56.68       53.21      2.13 o
  -4  -2  11      148.35      153.14      7.74 o
  -3  -2  11      122.21      129.62      2.56 o
  -2  -2  11      113.56      113.55      2.74 o
  -1  -2  11       86.55       80.69      2.25 o
   0  -2  11      198.42      210.27      4.36 o
   1  -2  11      216.77      218.40      5.80 o
   2  -2  11      272.14      249.83      6.48 o
   3  -2  11      162.55      154.79      4.73 o
   4  -2  11      277.66      259.98      8.95 o
   5  -2  11       30.17       26.41      1.93 o
   6  -2  11       46.59       48.92      2.73 o
   7  -2  11       74.47       67.64      3.23 o
 -15  -1  11       92.52       99.74      3.90 o
 -14  -1  11      172.60      190.17      5.78 o
 -13  -1  11       67.65       69.54      3.41 o
 -12  -1  11       85.42       83.75      3.32 o
 -11  -1  11      394.57      385.00      9.18 o
 -10  -1  11       91.06       89.34      3.25 o
  -9  -1  11       74.42       70.17      2.76 o
  -8  -1  11      263.32      264.74      6.63 o
  -7  -1  11       58.53       60.84      2.41 o
  -6  -1  11       20.08       24.39      2.17 o
  -5  -1  11       73.60       63.96      2.62 o
  -4  -1  11      609.74      591.55     11.13 o
  -3  -1  11      220.21      222.06      3.80 o
  -2  -1  11      123.06      135.64      2.61 o
  -1  -1  11       81.23       83.90      2.29 o
   0  -1  11     1193.04     1194.91     19.81 o
   1  -1  11      301.54      294.85      5.84 o
   2  -1  11       99.97       99.58      3.37 o
   3  -1  11      197.31      184.00      5.81 o
   4  -1  11      159.17      146.43      4.64 o
   5  -1  11       32.09       29.10      2.37 o
   6  -1  11      108.46      102.43      3.82 o
   7  -1  11       59.38       57.85      2.93 o
 -15   0  11       37.75       42.18      5.15 o
 -14   0  11      113.30      126.83      4.39 o
 -13   0  11      263.85      254.12     10.22 o
 -12   0  11        4.78        3.36      1.12 o
 -11   0  11      133.51      129.17      7.73 o
 -10   0  11       47.94       49.10      2.33 o
  -9   0  11      387.53      358.40      9.58 o
  -8   0  11      435.93      395.92      9.13 o
  -7   0  11       15.76       13.53      1.29 o
  -6   0  11      321.49      285.02      8.80 o
  -5   0  11        3.09        4.72      0.98 o
  -4   0  11       95.60       93.32      2.33 o
  -3   0  11       45.63       41.96      1.69 o
  -2   0  11      378.46      398.47      6.20 o
  -1   0  11        0.18       -0.58      0.58 o
   0   0  11     1138.57     1142.09     18.88 o
   1   0  11       26.71       30.52      1.35 o
   2   0  11       28.55       24.38      1.29 o
   3   0  11       49.55       50.46      3.81 o
   4   0  11      165.60      163.43      4.87 o
   5   0  11        2.67        4.25      2.82 o
   6   0  11       25.64       23.98      1.89 o
   7   0  11        0.43        0.74      1.61 o
 -15   1  11       91.91       95.28      3.75 o
 -14   1  11      174.57      193.02      5.70 o
 -13   1  11       67.55       67.73      2.97 o
 -12   1  11       87.52       88.14      2.62 o
 -11   1  11      392.76      378.65     16.73 o
 -10   1  11       86.80       92.56      2.56 o
  -9   1  11       73.14       72.43      3.10 o
  -8   1  11      269.99      263.49      6.60 o
  -7   1  11       57.35       59.85      2.44 o
  -6   1  11       18.99       21.28      1.49 o
  -5   1  11       76.77       63.50      1.83 o
  -4   1  11      607.74      577.80     10.03 o
  -3   1  11      224.99      222.98     11.11 o
  -2   1  11      124.61      134.78      4.84 o
  -1   1  11       80.55       88.03      4.83 o
   0   1  11     1202.65     1204.47     17.11 o
   1   1  11      307.76      312.98      7.36 o
   2   1  11      100.43       98.18      2.65 o
   3   1  11      189.39      183.92      5.41 o
   4   1  11      160.91      161.43      7.09 o
   5   1  11       34.22       31.38      2.05 o
   6   1  11      107.61      100.30      4.40 o
   7   1  11       58.02       61.03      2.99 o
 -14   2  11       23.43       24.62      1.59 o
 -13   2  11       43.18       50.62      2.11 o
 -12   2  11       20.22       18.33      1.33 o
 -11   2  11       57.06       57.58      2.46 o
 -10   2  11       27.92       27.68      2.79 o
  -9   2  11       10.09        9.80      1.33 o
  -8   2  11      163.47      163.16      4.62 o
  -7   2  11       46.36       43.35      2.11 o
  -6   2  11      478.02      458.45     12.48 o
  -5   2  11       56.54       53.39      2.73 o
  -4   2  11      144.66      146.65      4.49 o
  -3   2  11      122.14      129.86      6.29 o
  -2   2  11      112.59      109.59      2.68 o
  -1   2  11       86.38       82.92      1.96 o
   0   2  11      196.45      205.98      3.72 o
   1   2  11      216.84      223.77      4.14 o
   2   2  11      268.89      249.54      5.15 o
   3   2  11      165.30      159.66      3.75 o
   4   2  11      281.74      262.96      5.53 o
   5   2  11       29.85       30.03      2.10 o
   6   2  11       48.01       50.91      3.31 o
   7   2  11       74.66       73.49      3.30 o
 -14   3  11      100.14      110.50      3.93 o
 -13   3  11       29.26       31.22      2.38 o
 -12   3  11       13.16       14.99      1.28 o
 -11   3  11       42.82       49.48      2.56 o
 -10   3  11      103.69      105.34      3.59 o
  -9   3  11      250.76      234.91      6.35 o
  -8   3  11      207.47      205.75      7.05 o
  -7   3  11      377.86      382.67      9.44 o
  -6   3  11       92.79       75.94      2.84 o
  -5   3  11       41.28       34.99      1.94 o
  -4   3  11      556.15      513.30     17.81 o
  -3   3  11      495.00      501.45     11.13 o
  -2   3  11       79.48       88.45      2.30 o
  -1   3  11        3.02        2.90      0.77 o
   0   3  11      504.75      479.49     14.80 o
   1   3  11       64.85       67.66      1.82 o
   2   3  11       11.15        8.37      1.14 o
   3   3  11       32.49       34.30      1.57 o
   4   3  11      107.95      109.62      3.07 o
   5   3  11       49.62       53.30      2.09 o
   6   3  11      104.27      100.13      3.06 o
 -13   4  11       36.34       32.29      2.20 o
 -12   4  11       54.25       53.49      2.28 o
 -11   4  11        8.08        9.19      1.13 o
 -10   4  11      315.98      303.31      6.18 o
  -9   4  11      109.36      109.55      4.60 o
  -8   4  11       70.40       72.90      2.87 o
  -7   4  11        2.05        0.57      1.02 o
  -6   4  11      540.07      523.87     11.58 o
  -5   4  11        8.75        9.27      1.41 o
  -4   4  11      117.79      118.11      3.78 o
  -3   4  11       46.23       46.11      2.21 o
  -2   4  11        6.50        7.01      1.18 o
  -1   4  11      102.12      115.57      3.71 o
   0   4  11       48.61       50.94      2.37 o
   1   4  11       82.83       90.03      4.18 o
   2   4  11       41.58       48.60      1.61 o
   3   4  11       33.95       34.71      1.42 o
   4   4  11        3.47        4.23      0.98 o
   5   4  11       44.57       44.90      2.80 o
   6   4  11      180.10      180.36      4.51 o
 -12   5  11       39.14       40.29      2.42 o
 -11   5  11       89.91       93.76      3.62 o
 -10   5  11        5.50        8.01      1.91 o
  -9   5  11       91.19       85.60      3.30 o
  -8   5  11      279.18      261.51      7.13 o
  -7   5  11      229.24      204.60      5.73 o
  -6   5  11       23.00       18.00      2.66 o
  -5   5  11      112.82      103.73      3.63 o
  -4   5  11      185.41      179.56      5.27 o
  -3   5  11      104.92      106.85      3.66 o
  -2   5  11       87.42       85.71      3.21 o
  -1   5  11      205.00      201.71      5.65 o
   0   5  11      130.66      138.15      5.46 o
   1   5  11       29.99       35.13      2.05 o
   2   5  11       52.21       55.17      2.56 o
   3   5  11       46.22       47.14      2.40 o
   4   5  11       63.32       73.52      2.16 o
   5   5  11       32.47       35.05      1.87 o
 -11   6  11       13.46       16.02      1.66 o
 -10   6  11        7.54       10.13      3.64 o
  -9   6  11        4.18        0.35      1.21 o
  -8   6  11       26.59       25.45      1.92 o
  -7   6  11       15.56       19.56      2.04 o
  -6   6  11       10.56        5.98      1.99 o
  -5   6  11        9.10       10.16      1.40 o
  -4   6  11       20.82       19.99      1.73 o
  -3   6  11       21.71       22.03      1.78 o
  -2   6  11       31.01       26.89      1.93 o
  -1   6  11       13.55       16.80      1.68 o
   0   6  11       21.87       18.66      1.72 o
   1   6  11       61.41       65.36      3.00 o
   2   6  11       14.92       12.93      2.35 o
   3   6  11       41.65       49.32      2.59 o
  -9   7  11      104.59      101.23      3.94 o
  -8   7  11      100.21      100.19      5.46 o
  -7   7  11        5.84        4.99      1.35 o
  -6   7  11       72.67       67.22      5.30 o
  -5   7  11       38.50       34.09      5.07 o
  -4   7  11       52.82       54.48      5.39 o
  -3   7  11       32.94       34.74      2.25 o
  -2   7  11        1.39       -0.66      1.51 o
  -1   7  11       54.89       64.35      5.19 o
   0   7  11       21.17       20.36      2.91 o
   1   7  11       31.46       34.30      2.35 o
 -10  -6  12       67.92       69.62      3.15 o
  -9  -6  12       12.47       15.75      4.24 o
  -8  -6  12      199.70      219.48      6.09 o
  -7  -6  12      149.03      164.69      6.84 o
  -6  -6  12       21.57       20.14      2.49 o
  -2  -6  12       27.43       25.39      2.87 o
  -1  -6  12        6.70        6.02      1.94 o
   0  -6  12      130.57      148.76      7.21 o
   1  -6  12       18.41       21.93      2.82 o
   2  -6  12        9.32        8.71      1.57 o
 -12  -5  12       25.45       26.10      2.11 o
 -11  -5  12       10.66       13.25      1.63 o
 -10  -5  12       14.57       16.30      1.67 o
  -9  -5  12        1.93        1.91      1.23 o
  -8  -5  12       31.31       30.04      2.04 o
  -7  -5  12       54.56       59.84      3.39 o
  -6  -5  12        1.77        1.66      1.48 o
  -5  -5  12       17.56       23.22      2.30 o
  -3  -5  12      110.29      119.19      5.73 o
  -2  -5  12       14.65        9.86      2.08 o
  -1  -5  12       46.48       49.81      3.66 o
   0  -5  12        4.05        3.67      1.20 o
   1  -5  12       16.28       14.75      1.63 o
   2  -5  12        8.63        7.03      1.37 o
   3  -5  12       77.67       81.11      6.21 o
 -13  -4  12       30.32       33.29      2.30 o
 -12  -4  12        1.37        0.31      1.23 o
 -11  -4  12        6.06        2.59      1.29 o
 -10  -4  12       12.07        9.39      1.38 o
  -9  -4  12       32.94       34.68      2.04 o
  -8  -4  12      108.51      101.80      5.09 o
  -7  -4  12        1.36        0.60      0.97 o
  -6  -4  12        9.16        9.69      1.56 o
  -5  -4  12       34.91       31.74      2.55 o
  -4  -4  12        6.29        8.55      1.16 o
  -3  -4  12        9.95        9.37      1.22 o
  -2  -4  12      148.37      143.93      6.39 o
  -1  -4  12       23.62       26.21      1.82 o
   0  -4  12       12.44        9.58      2.01 o
   1  -4  12       97.02      105.08      3.75 o
   2  -4  12       66.57       68.82      2.98 o
   3  -4  12       31.02       30.79      2.27 o
   4  -4  12       13.83       13.96      1.60 o
   5  -4  12       48.45       52.33      5.89 o
 -13  -3  12       10.12       11.20      1.59 o
 -12  -3  12      205.20      200.97      6.34 o
 -11  -3  12        0.22       -0.38      1.10 o
 -10  -3  12      534.12      502.13     11.73 o
  -9  -3  12       10.84       13.48      1.45 o
  -8  -3  12       75.85       84.45      3.11 o
  -7  -3  12      185.81      184.46      6.47 o
  -6  -3  12      389.36      366.97      8.47 o
  -5  -3  12      171.40      159.21      4.38 o
  -4  -3  12      398.70      408.76      9.10 o
  -3  -3  12       19.05       18.31      1.40 o
  -2  -3  12        9.60        8.03      0.95 o
  -1  -3  12       71.63       69.61      2.76 o
   0  -3  12       23.75       20.49      1.62 o
   1  -3  12       18.36       19.15      1.58 o
   2  -3  12       50.95       53.20      3.33 o
   3  -3  12       10.28        9.62      1.38 o
   4  -3  12       56.30       46.73      2.51 o
   5  -3  12       61.81       64.71      3.05 o
 -14  -2  12      188.77      200.74      6.20 o
 -13  -2  12       50.37       46.60      2.58 o
 -12  -2  12      184.88      179.53      5.48 o
 -11  -2  12      242.68      233.15      6.48 o
 -10  -2  12       95.05       85.85      4.36 o
  -9  -2  12      145.44      137.16      4.31 o
  -8  -2  12      484.28      466.81     10.66 o
  -7  -2  12      150.99      165.52      5.24 o
  -6  -2  12      362.92      349.55     13.42 o
  -5  -2  12       17.92       16.79      1.05 o
  -4  -2  12      352.63      342.12     16.13 o
  -3  -2  12      255.52      262.10      5.21 o
  -2  -2  12       16.52       18.79      1.68 o
  -1  -2  12       14.14       12.45      1.70 o
   0  -2  12      916.69      931.56     29.17 o
   1  -2  12      107.64      109.90      6.59 o
   2  -2  12        1.93        0.98      1.00 o
   3  -2  12      237.90      239.22      6.53 o
   4  -2  12       44.73       51.66      2.65 o
   5  -2  12       17.13       15.63      1.79 o
   6  -2  12       21.95       19.35      2.88 o
 -14  -1  12       45.30       44.13      2.59 o
 -13  -1  12       45.11       48.69      3.84 o
 -12  -1  12       32.82       29.99      2.02 o
 -11  -1  12       22.35       22.36      1.73 o
 -10  -1  12       10.68        9.07      1.30 o
  -9  -1  12       35.35       33.01      1.92 o
  -8  -1  12       20.54       23.22      1.64 o
  -7  -1  12      108.55      106.90      3.43 o
  -6  -1  12       73.42       63.16      2.44 o
  -5  -1  12       91.55       83.80      2.86 o
  -4  -1  12      288.43      286.22      5.96 o
  -3  -1  12      196.54      197.62      3.55 o
  -2  -1  12      198.58      192.32      4.24 o
  -1  -1  12       29.72       28.19      1.37 o
   0  -1  12      369.37      356.58      6.73 o
   1  -1  12      171.67      172.32      5.49 o
   2  -1  12      182.34      172.53      5.09 o
   3  -1  12       75.84       78.98      3.11 o
   4  -1  12       65.33       66.16      2.89 o
   5  -1  12       18.76       16.20      2.90 o
   6  -1  12       38.16       38.11      2.40 o
 -14   0  12        7.72        6.06      1.41 o
 -13   0  12        0.15        1.58      1.15 o
 -12   0  12        8.30       11.56      1.43 o
 -11   0  12       85.29       89.99      3.40 o
 -10   0  12        0.48        1.16      1.04 o
  -9   0  12        1.82        2.10      1.07 o
  -8   0  12        1.02        1.56      0.99 o
  -7   0  12      145.40      124.25      3.83 o
  -6   0  12       32.30       34.70      1.85 o
  -5   0  12        1.47        3.38      0.99 o
  -4   0  12       28.37       32.82      3.00 o
  -3   0  12       61.56       56.67      1.79 o
  -2   0  12      352.55      355.19      7.24 o
  -1   0  12      459.67      470.32      8.48 o
   0   0  12       60.18       75.07      2.23 o
   1   0  12       12.98       11.46      1.46 o
   2   0  12      130.71      125.49      6.61 o
   3   0  12       88.92       91.81      5.35 o
   4   0  12      104.57      100.30      3.66 o
   5   0  12        3.03        2.41      1.15 o
   6   0  12       35.28       32.40      2.21 o
 -14   1  12       46.19       49.94      2.66 o
 -13   1  12       44.64       42.90      2.42 o
 -12   1  12       34.68       34.74      2.15 o
 -11   1  12       22.57       22.41      1.38 o
 -10   1  12        9.82        8.28      1.27 o
  -9   1  12       37.81       35.94      2.01 o
  -8   1  12       19.97       20.28      2.84 o
  -7   1  12      106.94      102.81      3.43 o
  -6   1  12       70.35       55.63      2.40 o
  -5   1  12       87.95       86.12      2.62 o
  -4   1  12      288.11      298.77      5.59 o
  -3   1  12      197.34      199.66      4.12 o
  -2   1  12      197.25      193.59      4.04 o
  -1   1  12       32.46       31.88      1.20 o
   0   1  12      364.18      351.98      6.72 o
   1   1  12      173.16      173.09      4.06 o
   2   1  12      187.10      185.46      4.12 o
   3   1  12       75.42       77.54      3.52 o
   4   1  12       66.26       63.69      4.76 o
   5   1  12       18.92       20.00      1.78 o
   6   1  12       38.76       41.74      2.51 o
 -14   2  12      189.59      214.01      6.14 o
 -13   2  12       50.34       48.76      4.20 o
 -12   2  12      187.65      184.43      4.49 o
 -11   2  12      237.97      240.88      5.16 o
 -10   2  12       95.03       90.07      3.34 o
  -9   2  12      144.75      144.56      4.40 o
  -8   2  12      489.79      470.30     10.71 o
  -7   2  12      155.13      172.47      4.83 o
  -6   2  12      363.24      342.94      8.20 o
  -5   2  12       18.92       17.63      1.44 o
  -4   2  12      355.91      344.08     11.51 o
  -3   2  12      258.13      258.74      5.11 o
  -2   2  12       16.81       21.69      1.65 o
  -1   2  12       15.96       12.42      1.66 o
   0   2  12      912.50      942.89     13.74 o
   1   2  12      103.56      106.42      2.84 o
   2   2  12        1.75        2.78      0.89 o
   3   2  12      233.70      241.76      5.21 o
   4   2  12       44.28       51.81      2.05 o
   5   2  12       17.90       18.07      1.75 o
   6   2  12       22.00       19.50      1.85 o
 -13   3  12       10.74       14.25      2.10 o
 -12   3  12      204.34      198.50      4.65 o
 -11   3  12        0.20        1.52      1.31 o
 -10   3  12      534.05      514.08     11.71 o
  -9   3  12       10.45        9.72      1.79 o
  -8   3  12       75.23       82.57      4.64 o
  -7   3  12      185.60      179.60      5.13 o
  -6   3  12      382.67      359.11      8.60 o
  -5   3  12      172.64      158.71      4.59 o
  -4   3  12      394.35      377.95      9.08 o
  -3   3  12       19.51       16.36      1.47 o
  -2   3  12        9.50        8.70      1.21 o
  -1   3  12       73.57       70.21      2.14 o
   0   3  12       25.25       21.49      1.47 o
   1   3  12       19.85       20.05      1.27 o
   2   3  12       52.63       59.16      2.57 o
   3   3  12       10.50        9.88      1.10 o
   4   3  12       58.22       50.36      3.08 o
   5   3  12       61.78       64.13      2.39 o
 -13   4  12       30.34       30.40      3.67 o
 -12   4  12        1.15        0.66      1.03 o
 -11   4  12        6.46        5.41      1.07 o
 -10   4  12       12.07       11.15      1.49 o
  -9   4  12       31.77       30.99      2.06 o
  -8   4  12      110.33      111.62      3.76 o
  -7   4  12        1.31       -0.10      1.02 o
  -6   4  12        8.61        7.62      1.27 o
  -5   4  12       37.12       36.76      2.03 o
  -4   4  12        5.83        3.83      1.13 o
  -3   4  12       10.44        7.54      1.20 o
  -2   4  12      149.09      145.52      4.43 o
  -1   4  12       22.23       24.02      1.73 o
   0   4  12       12.90       14.04      1.49 o
   1   4  12       98.77      102.08      3.91 o
   2   4  12       64.77       65.02      2.54 o
   3   4  12       30.88       32.50      1.64 o
   4   4  12       13.21       12.74      1.27 o
   5   4  12       48.27       49.66      2.21 o
 -12   5  12       26.37       25.68      2.82 o
 -11   5  12       11.00       12.55      1.34 o
 -10   5  12       14.01       19.33      1.76 o
  -9   5  12        2.06        0.33      1.22 o
  -8   5  12       32.22       31.01      2.06 o
  -7   5  12       54.48       56.44      2.91 o
  -6   5  12        1.42        0.97      1.07 o
  -5   5  12       16.81       17.55      1.63 o
  -4   5  12       29.30       30.40      1.95 o
  -3   5  12      107.69      111.56      3.86 o
  -2   5  12       15.11       10.27      2.04 o
  -1   5  12       46.51       46.95      2.44 o
   0   5  12        3.50        2.96      1.19 o
   1   5  12       15.63       17.33      2.15 o
   2   5  12        8.26        6.13      1.31 o
   3   5  12       76.10       83.25      4.48 o
 -10   6  12       67.31       64.71      3.08 o
  -9   6  12       12.32       10.46      1.56 o
  -8   6  12      202.71      215.45      6.15 o
  -7   6  12      145.65      154.66      4.92 o
  -6   6  12       20.58       15.23      1.65 o
  -5   6  12       85.23       79.75      3.27 o
  -4   6  12       69.09       67.01      4.49 o
  -3   6  12       75.16       74.79      3.18 o
  -2   6  12       28.18       25.40      1.94 o
  -1   6  12        6.28        6.44      1.37 o
   0   6  12      131.59      145.29      4.79 o
   1   6  12       19.79       21.74      1.91 o
   2   6  12        8.98        5.07      1.40 o
  -7   7  12       11.48       11.48      2.27 o
  -6   7  12        2.09        1.51      1.33 o
  -5   7  12       76.19       72.27      5.19 o
  -4   7  12       57.52       56.04      2.85 o
  -3   7  12       85.48       92.42      7.67 o
  -2   7  12      268.91      282.71      8.86 o
  -1   7  12        9.53        9.01      1.60 o
  -9  -6  13       44.14       42.75      4.69 o
  -8  -6  13       32.04       27.99      2.94 o
  -7  -6  13       29.97       32.13      3.00 o
  -2  -6  13       39.76       37.68      3.50 o
  -1  -6  13       25.96       23.41      2.96 o
   0  -6  13       69.47       77.47      5.06 o
 -11  -5  13       42.95       43.63      2.56 o
 -10  -5  13      123.66      131.43      7.88 o
  -9  -5  13       93.36      106.64      3.80 o
  -8  -5  13       48.54       50.30      2.51 o
  -7  -5  13       46.16       44.74      3.32 o
  -6  -5  13       19.99       19.91      2.31 o
  -3  -5  13        7.81        8.95      2.04 o
  -2  -5  13        5.80        2.78      1.76 o
  -1  -5  13       28.40       27.10      3.00 o
   0  -5  13       24.56       24.82      2.00 o
   1  -5  13       20.18       22.06      2.68 o
   2  -5  13        2.06        1.77      1.44 o
 -12  -4  13      186.95      199.33      6.09 o
 -11  -4  13       30.97       29.24      2.11 o
 -10  -4  13       13.38       13.71      1.52 o
  -9  -4  13       24.46       23.51      3.88 o
  -8  -4  13      299.00      309.14      7.77 o
  -7  -4  13       13.36       12.86      1.38 o
  -6  -4  13       95.60       98.74      4.76 o
  -5  -4  13        4.21        4.37      1.67 o
  -4  -4  13       56.50       48.22      2.30 o
  -3  -4  13       65.93       65.99      4.04 o
  -2  -4  13      148.80      156.33      6.12 o
  -1  -4  13       27.67       30.87      2.03 o
   0  -4  13       65.53       65.11      3.84 o
   1  -4  13       91.99       99.73      3.77 o
   2  -4  13       12.13       12.73      1.58 o
   3  -4  13      132.66      136.84      6.15 o
 -13  -3  13       13.70       13.39      1.71 o
 -12  -3  13       28.19       26.45      2.38 o
 -11  -3  13      197.76      197.81     13.12 o
 -10  -3  13       20.96       21.41      1.79 o
  -9  -3  13       48.14       51.53      3.77 o
  -8  -3  13       86.73       86.34      3.25 o
  -7  -3  13       24.90       23.24      1.65 o
  -6  -3  13       34.75       37.17      2.91 o
  -5  -3  13       80.19       84.95      4.36 o
  -4  -3  13       35.24       33.96      1.90 o
  -3  -3  13       30.69       31.37      1.46 o
  -2  -3  13       33.61       35.43      3.15 o
  -1  -3  13      184.33      177.10      5.14 o
   0  -3  13       94.38       92.13      3.45 o
   1  -3  13       90.70       96.41      3.59 o
   2  -3  13      122.75      123.25      4.31 o
   3  -3  13       94.04       83.62      3.49 o
   4  -3  13        7.17        9.65      1.52 o
 -13  -2  13       89.00       89.05      3.64 o
 -12  -2  13       71.36       77.10      4.90 o
 -11  -2  13       15.98       15.86      1.63 o
 -10  -2  13       54.89       51.35      2.53 o
  -9  -2  13       38.97       38.16      2.28 o
  -8  -2  13      195.69      190.92      5.32 o
  -7  -2  13       21.80       20.55      1.57 o
  -6  -2  13      129.43      126.71      5.65 o
  -5  -2  13      107.17      105.79      3.36 o
  -4  -2  13      133.60      131.21      3.93 o
  -3  -2  13       44.69       45.07      1.74 o
  -2  -2  13       24.26       24.17      1.33 o
  -1  -2  13      305.61      303.00      6.04 o
   0  -2  13       14.58       18.10      1.56 o
   1  -2  13       74.39       76.20      3.08 o
   2  -2  13       28.23       29.23      1.96 o
   3  -2  13       85.46       73.72      3.21 o
   4  -2  13       59.90       65.41      3.07 o
   5  -2  13       86.37       90.95      3.77 o
 -14  -1  13       27.59       25.97      2.13 o
 -13  -1  13        8.52        8.16      2.00 o
 -12  -1  13       27.73       24.68      1.92 o
 -11  -1  13       30.56       29.05      1.98 o
 -10  -1  13       81.36       82.81      3.24 o
  -9  -1  13       18.51       21.18      2.15 o
  -8  -1  13       32.28       31.81      2.67 o
  -7  -1  13      160.26      158.93      5.39 o
  -6  -1  13      168.32      154.01     10.43 o
  -5  -1  13      202.51      206.41     11.57 o
  -4  -1  13       94.96       83.89      2.33 o
  -3  -1  13       88.86       90.84      3.21 o
  -2  -1  13      215.94      215.82      4.53 o
  -1  -1  13      281.68      282.36      7.05 o
   0  -1  13        2.07        2.82      0.88 o
   1  -1  13       56.87       57.19      2.58 o
   2  -1  13      158.52      159.28      4.88 o
   3  -1  13       50.50       54.65      2.62 o
   4  -1  13        5.94        3.12      1.47 o
   5  -1  13       10.40       10.37      2.46 o
 -14   0  13       55.44       55.99      2.86 o
 -13   0  13       24.46       24.83      1.92 o
 -12   0  13       45.06       52.63      3.86 o
 -11   0  13       23.36       26.00      1.91 o
 -10   0  13       60.29       58.83      2.68 o
  -9   0  13      183.30      176.33      5.13 o
  -8   0  13       62.88       73.57      4.27 o
  -7   0  13        8.46        4.99      1.82 o
  -6   0  13       34.43       32.55      1.87 o
  -5   0  13      306.28      315.13      7.53 o
  -4   0  13      294.50      306.66      5.90 o
  -3   0  13       65.81       62.38      1.96 o
  -2   0  13      218.41      228.67      5.80 o
  -1   0  13        0.09        0.72      0.81 o
   0   0  13      508.54      512.29      9.32 o
   1   0  13       19.60       18.82      1.28 o
   2   0  13      102.83      106.52      3.71 o
   3   0  13       21.07       24.19      1.80 o
   4   0  13        1.23        1.52      1.65 o
   5   0  13        7.12        6.03      1.35 o
 -14   1  13       28.20       31.00      2.15 o
 -13   1  13        8.29        6.62      1.41 o
 -12   1  13       26.56       29.44      2.05 o
 -11   1  13       30.77       32.60      2.09 o
 -10   1  13       82.05       83.96      3.26 o
  -9   1  13       18.06       23.20      2.46 o
  -8   1  13       30.76       29.33      1.88 o
  -7   1  13      162.55      174.01      4.87 o
  -6   1  13      169.47      151.72      4.47 o
  -5   1  13      200.16      198.98      4.25 o
  -4   1  13       94.27       84.15      2.34 o
  -3   1  13       90.58       89.31      2.44 o
  -2   1  13      213.24      208.58      5.99 o
  -1   1  13      278.06      273.58      6.77 o
   0   1  13        2.63        3.14      0.93 o
   1   1  13       57.08       60.14      2.07 o
   2   1  13      154.75      161.30      4.05 o
   3   1  13       49.90       48.60      2.48 o
   4   1  13        6.67        6.88      1.36 o
   5   1  13        9.38        5.22      1.38 o
 -13   2  13       88.72       83.44      9.70 o
 -12   2  13       71.92       74.80      2.54 o
 -11   2  13       16.20       15.84      2.00 o
 -10   2  13       54.08       56.51      2.67 o
  -9   2  13       38.82       34.26      2.11 o
  -8   2  13      193.00      187.02      5.39 o
  -7   2  13       20.64       19.74      1.71 o
  -6   2  13      128.22      124.56      7.35 o
  -5   2  13      105.63      106.63      3.55 o
  -4   2  13      131.23      129.86      3.99 o
  -3   2  13       46.91       47.84      2.60 o
  -2   2  13       24.61       25.05      1.33 o
  -1   2  13      304.78      302.61      5.95 o
   0   2  13       16.97       18.60      1.51 o
   1   2  13       74.88       79.22      4.11 o
   2   2  13       28.72       28.95      1.57 o
   3   2  13       89.08       84.08      2.65 o
   4   2  13       60.23       69.88      5.70 o
   5   2  13       84.36       90.45      3.70 o
 -13   3  13       13.47       12.50      1.33 o
 -12   3  13       27.70       26.90      1.63 o
 -11   3  13      200.22      209.55      8.35 o
 -10   3  13       20.79       22.05      1.82 o
  -9   3  13       49.80       51.45      2.54 o
  -8   3  13       86.66       92.02      3.39 o
  -7   3  13       26.42       28.42      3.09 o
  -6   3  13       35.09       38.80      2.10 o
  -5   3  13       83.32       86.24      6.89 o
  -4   3  13       36.72       33.38      1.94 o
  -3   3  13       28.21       24.35      1.77 o
  -2   3  13       33.89       32.41      1.95 o
  -1   3  13      185.18      175.41      5.00 o
   0   3  13       97.54       96.83      6.94 o
   1   3  13       87.10       99.33      3.87 o
   2   3  13      124.21      136.92      4.24 o
   3   3  13       94.25       92.71      2.84 o
   4   3  13        6.95        7.06      1.17 o
 -12   4  13      187.91      201.60      4.82 o
 -11   4  13       30.31       27.20      2.08 o
 -10   4  13       12.49        9.89      1.50 o
  -9   4  13       22.61       22.77      1.88 o
  -8   4  13      300.55      315.51      7.96 o
  -7   4  13       13.50       12.37      1.50 o
  -6   4  13       95.92       91.87      4.88 o
  -5   4  13        3.00        3.28      1.18 o
  -4   4  13       57.21       49.10      2.42 o
  -3   4  13       64.16       63.74      2.80 o
  -2   4  13      148.59      156.73      4.76 o
  -1   4  13       27.18       29.69      1.98 o
   0   4  13       64.49       63.82      2.82 o
   1   4  13       92.67      101.06      3.65 o
   2   4  13       10.76       12.77      2.25 o
   3   4  13      131.42      144.08      4.60 o
 -11   5  13       44.86       45.61      2.12 o
 -10   5  13      122.39      130.32      4.47 o
  -9   5  13       92.36       95.50      3.75 o
  -8   5  13       48.57       45.19      2.49 o
  -7   5  13       47.29       50.84      2.58 o
  -6   5  13       20.09       20.32      1.74 o
  -5   5  13       31.56       28.96      2.00 o
  -4   5  13      169.17      184.28      5.47 o
  -3   5  13        8.54        9.36      1.43 o
  -2   5  13        5.28        3.08      1.28 o
  -1   5  13       28.60       29.98      2.12 o
   0   5  13       26.65       26.84      4.08 o
   1   5  13       20.68       15.83      1.73 o
   2   5  13        1.80       -0.44      1.27 o
  -9   6  13       43.40       41.32      2.51 o
  -8   6  13       31.14       32.67      5.01 o
  -7   6  13       31.72       34.73      2.74 o
  -6   6  13       32.40       27.65      2.05 o
  -5   6  13       55.23       49.22      2.63 o
  -4   6  13       11.08       16.31      3.78 o
  -3   6  13       88.39       97.27      3.80 o
  -2   6  13       39.25       38.00      2.36 o
  -1   6  13       26.51       27.66      3.13 o
   0   6  13       67.96       74.10      4.08 o
 -10  -5  14        2.28        0.59      1.58 o
  -9  -5  14        8.80       10.15      1.60 o
  -8  -5  14       81.91       83.12      4.72 o
  -7  -5  14       40.49       39.09      3.18 o
  -6  -5  14        3.60        8.46      2.16 o
  -3  -5  14       16.23       15.14      2.48 o
  -2  -5  14        7.81        6.66      2.12 o
  -1  -5  14        9.82       13.05      2.55 o
   0  -5  14      253.86      303.18     11.57 o
 -11  -4  14       31.78       38.60      3.82 o
 -10  -4  14        6.70        7.45      1.36 o
  -9  -4  14       94.66      105.28      3.78 o
  -8  -4  14      107.05      105.30      3.70 o
  -7  -4  14        2.72        4.38      1.86 o
  -6  -4  14       56.18       43.97      3.34 o
  -5  -4  14       18.94       22.50      2.51 o
  -4  -4  14       72.55       73.69      4.32 o
  -3  -4  14       17.24       13.34      2.30 o
  -2  -4  14      159.89      178.59      5.33 o
  -1  -4  14       72.16       81.11      3.33 o
   0  -4  14        7.73        6.17      1.41 o
   1  -4  14        2.80        2.45      1.23 o
   2  -4  14       64.79       70.83      3.27 o
 -12  -3  14       81.20       82.85      5.01 o
 -11  -3  14       60.01       62.05      2.99 o
 -10  -3  14        2.55        4.12      1.29 o
  -9  -3  14       62.35       60.43      2.79 o
  -8  -3  14      147.18      135.35      4.37 o
  -7  -3  14       93.91       84.54      3.19 o
  -6  -3  14        5.61        5.12      1.70 o
  -5  -3  14       44.31       49.62      3.28 o
  -4  -3  14       56.99       62.39      2.66 o
  -3  -3  14       15.87       13.97      2.13 o
  -2  -3  14       64.30       63.47      5.95 o
  -1  -3  14      154.83      152.73      4.81 o
   0  -3  14        2.77        2.83      1.21 o
   1  -3  14      135.70      139.39      4.71 o
   2  -3  14       62.08       59.31      2.89 o
   3  -3  14       64.95       72.68      5.63 o
 -13  -2  14        3.38        4.82      1.46 o
 -12  -2  14       47.22       45.90      2.61 o
 -11  -2  14      159.61      153.23      5.00 o
 -10  -2  14       67.82       70.67      4.40 o
  -9  -2  14       19.32       18.54      1.61 o
  -8  -2  14      138.57      144.71      4.51 o
  -7  -2  14      185.44      180.76      5.09 o
  -6  -2  14       22.33       20.11      1.60 o
  -5  -2  14       82.35       74.66      4.23 o
  -4  -2  14       57.34       57.94      3.57 o
  -3  -2  14      130.50      127.14      4.92 o
  -2  -2  14        2.41        1.58      0.90 o
  -1  -2  14      103.67      113.34      3.84 o
   0  -2  14       29.10       30.04      1.95 o
   1  -2  14       84.97       84.06      3.39 o
   2  -2  14       19.47       18.33      3.21 o
   3  -2  14       34.43       39.20      2.39 o
 -13  -1  14        5.53        3.13      1.34 o
 -12  -1  14       87.53       96.40      3.74 o
 -11  -1  14       35.26       36.64      2.25 o
 -10  -1  14       21.47       23.64      1.81 o
  -9  -1  14       11.89       11.42      1.46 o
  -8  -1  14      178.55      187.44      5.32 o
  -7  -1  14      266.23      242.85      6.43 o
  -6  -1  14       87.80       77.96      2.92 o
  -5  -1  14      317.23      317.88      8.12 o
  -4  -1  14      106.65      114.38      9.00 o
  -3  -1  14       89.26      100.01      6.15 o
  -2  -1  14        0.64       -1.31      1.61 o
  -1  -1  14      194.36      199.65      5.38 o
   0  -1  14       57.08       62.96      2.73 o
   1  -1  14       89.23       85.65      3.32 o
   2  -1  14        0.65        1.69      1.17 o
   3  -1  14       13.31       13.28      1.65 o
   4  -1  14       46.21       53.05      2.82 o
 -13   0  14        3.71        3.80      1.31 o
 -12   0  14       35.38       36.94      2.32 o
 -11   0  14       41.45       46.32      2.54 o
 -10   0  14      165.56      177.91      5.35 o
  -9   0  14        1.65        3.18      1.18 o
  -8   0  14      160.36      167.91      4.95 o
  -7   0  14       17.80       16.43      1.54 o
  -6   0  14        0.65        0.58      1.07 o
  -5   0  14      325.90      337.23      6.50 o
  -4   0  14      154.96      140.30      3.36 o
  -3   0  14       57.63       57.33      3.89 o
  -2   0  14        0.60       -0.45      0.99 o
  -1   0  14      485.70      487.41     10.92 o
   0   0  14       30.75       39.46      1.74 o
   1   0  14       94.70       88.17      6.87 o
   2   0  14       91.74       95.99      3.61 o
   3   0  14        6.79        7.00      1.38 o
   4   0  14        2.17        3.62      1.33 o
 -13   1  14        5.68        4.84      1.40 o
 -12   1  14       86.57       93.65      3.71 o
 -11   1  14       34.09       35.47      2.25 o
 -10   1  14       19.90       16.15      1.91 o
  -9   1  14       11.29        9.16      1.42 o
  -8   1  14      175.06      180.49      5.30 o
  -7   1  14      265.96      252.92      6.58 o
  -6   1  14       88.08       76.35      3.00 o
  -5   1  14      317.88      309.69      7.68 o
  -4   1  14      103.15      111.53      2.88 o
  -3   1  14       91.69       96.64      3.50 o
  -2   1  14        0.46        1.98      1.33 o
  -1   1  14      198.56      201.93      5.44 o
   0   1  14       53.64       59.96      4.81 o
   1   1  14       92.64       88.78      3.24 o
   2   1  14        0.85        1.06      0.97 o
   3   1  14       14.10       13.17      1.58 o
   4   1  14       44.44       53.44      2.77 o
 -13   2  14        3.73        4.89      1.48 o
 -12   2  14       46.36       44.64      2.02 o
 -11   2  14      161.10      163.94      5.11 o
 -10   2  14       68.92       70.63      3.10 o
  -9   2  14       19.55       15.69      2.05 o
  -8   2  14      141.61      147.28      7.49 o
  -7   2  14      183.66      173.39      9.01 o
  -6   2  14       23.71       25.29      2.14 o
  -5   2  14       83.12       83.00      3.10 o
  -4   2  14       58.05       57.52      4.56 o
  -3   2  14      127.62      122.00      5.19 o
  -2   2  14        2.69        2.31      0.89 o
  -1   2  14      103.25      113.85      3.71 o
   0   2  14       26.94       28.04      1.87 o
   1   2  14       87.33       90.97      3.31 o
   2   2  14       19.27       19.74      3.38 o
   3   2  14       33.93       37.19      1.84 o
 -12   3  14       81.59       90.39      2.90 o
 -11   3  14       58.89       62.41      4.66 o
 -10   3  14        2.73        3.17      1.26 o
  -9   3  14       58.71       62.33      2.90 o
  -8   3  14      150.83      143.29      4.76 o
  -7   3  14       92.40       91.78      4.28 o
  -6   3  14        6.11        4.45      1.19 o
  -5   3  14       42.74       43.62      2.63 o
  -4   3  14       58.85       67.79      2.84 o
  -3   3  14       17.36       15.94      2.79 o
  -2   3  14       65.53       63.60      5.50 o
  -1   3  14      153.86      160.41      4.82 o
   0   3  14        2.23        3.95      1.77 o
   1   3  14      138.28      151.82      5.68 o
   2   3  14       60.06       56.21      2.73 o
   3   3  14       65.43       76.04      3.21 o
 -11   4  14       31.95       33.33      2.29 o
 -10   4  14        6.96        7.25      1.88 o
  -9   4  14       96.24      105.51      3.93 o
  -8   4  14      105.48      100.96      3.81 o
  -7   4  14        2.55        2.82      1.23 o
  -6   4  14       56.53       51.00      2.70 o
  -5   4  14       17.84       21.61      1.79 o
  -4   4  14       72.75       70.20      3.21 o
  -3   4  14       16.55       16.39      2.24 o
  -2   4  14      161.46      174.93      5.29 o
  -1   4  14       71.13       75.58      4.20 o
   0   4  14        8.04        5.70      1.37 o
   1   4  14        2.26        1.12      1.81 o
   2   4  14       66.96       73.51      4.67 o
 -10   5  14        2.27        4.57      1.50 o
  -9   5  14        9.34       10.80      2.58 o
  -8   5  14       80.11       80.56      3.42 o
  -7   5  14       42.73       37.33      2.38 o
  -6   5  14        3.71        5.75      1.79 o
  -5   5  14        2.58        2.40      1.26 o
  -4   5  14       55.31       64.69      3.00 o
  -3   5  14       15.61       15.64      1.69 o
  -2   5  14        7.36        7.28      1.43 o
  -1   5  14        9.09       12.06      3.25 o
   0   5  14      250.52      277.64      7.63 o
  -7   6  14       39.53       38.63      2.45 o
  -6   6  14       34.43       31.41      2.23 o
  -5   6  14       14.33       15.27      1.83 o
  -4   6  14       13.76       15.48      2.09 o
  -3   6  14      118.88      123.29      4.50 o
  -8  -5  15       17.56       21.34      2.74 o
  -7  -5  15       55.64       55.24      3.91 o
  -3  -5  15       17.86       21.71      2.92 o
  -2  -5  15       12.16        8.45      2.49 o
 -10  -4  15        2.84        4.16      1.36 o
  -9  -4  15      129.93      141.82      4.67 o
  -8  -4  15       27.30       26.26      2.92 o
  -7  -4  15        7.27        9.37      2.15 o
  -6  -4  15       12.50       13.64      2.24 o
  -3  -4  15        1.66        2.58      2.03 o
  -2  -4  15       45.19       51.78      3.87 o
  -1  -4  15       29.96       34.38      2.30 o
   0  -4  15       21.59       22.56      2.02 o
 -11  -3  15       30.00       31.38      2.96 o
 -10  -3  15        0.41        0.28      1.85 o
  -9  -3  15       32.71       32.53      2.15 o
  -8  -3  15       41.60       37.37      2.23 o
  -7  -3  15       31.50       25.80      2.73 o
  -6  -3  15       10.16       10.03      2.04 o
  -5  -3  15       11.02       13.40      2.02 o
  -4  -3  15      127.43      133.76      6.03 o
  -3  -3  15        1.60        0.99      1.62 o
  -2  -3  15        6.72        6.45      1.40 o
  -1  -3  15      148.25      157.32      5.39 o
   0  -3  15       15.64       15.28      1.67 o
   1  -3  15       18.34       20.04      1.96 o
 -12  -2  15        0.52        1.65      1.35 o
 -11  -2  15       65.37       63.90      3.04 o
 -10  -2  15       11.03       11.50      1.93 o
  -9  -2  15        4.52        0.92      1.14 o
  -8  -2  15       20.57       18.11      1.84 o
  -7  -2  15      111.45      106.07      3.69 o
  -6  -2  15       25.94       26.98      2.62 o
  -5  -2  15       87.67       86.58      4.68 o
  -4  -2  15       62.28       58.22      3.78 o
  -3  -2  15      101.29      113.51      3.83 o
  -2  -2  15        3.64        3.36      1.63 o
  -1  -2  15        1.94        4.13      1.26 o
   0  -2  15      123.74      121.53      4.21 o
   1  -2  15       52.46       63.04      2.93 o
   2  -2  15        0.67        2.56      1.35 o
 -12  -1  15       15.12       15.13      1.83 o
 -11  -1  15      118.55      123.34      4.40 o
 -10  -1  15       32.11       34.56      2.22 o
  -9  -1  15       69.98       72.29      3.09 o
  -8  -1  15       25.10       30.90      2.04 o
  -7  -1  15      130.85      123.20      4.08 o
  -6  -1  15       31.43       27.76      1.86 o
  -5  -1  15      119.10      117.10      5.57 o
  -4  -1  15       12.11       15.14      2.28 o
  -3  -1  15       14.19       14.68      1.48 o
  -2  -1  15       46.35       47.34      2.35 o
  -1  -1  15       95.10       95.90      4.96 o
   0  -1  15        5.54        2.88      1.21 o
   1  -1  15       52.45       57.62      3.07 o
   2  -1  15       44.89       49.33      2.63 o
 -12   0  15       72.33       78.18      3.43 o
 -11   0  15       45.50       57.30      2.89 o
 -10   0  15       24.03       23.40      1.96 o
  -9   0  15      133.72      133.94      6.65 o
  -8   0  15       24.61       28.09      1.93 o
  -7   0  15       58.43       59.93      2.71 o
  -6   0  15       94.92       97.83      3.51 o
  -5   0  15      191.79      188.58      4.23 o
  -4   0  15        7.55       10.03      1.28 o
  -3   0  15       10.02       11.21      2.03 o
  -2   0  15       92.40       95.05      3.35 o
  -1   0  15       30.73       28.86      1.90 o
   0   0  15        9.43        9.57      1.46 o
   1   0  15       19.98       25.81      2.70 o
   2   0  15        1.54        3.27      1.30 o
 -12   1  15       15.31       14.83      1.78 o
 -11   1  15      119.13      133.30      4.57 o
 -10   1  15       34.22       32.25      2.21 o
  -9   1  15       68.74       67.12      4.37 o
  -8   1  15       24.58       28.86      2.02 o
  -7   1  15      133.35      127.86      4.36 o
  -6   1  15       30.37       30.55      1.95 o
  -5   1  15      120.49      116.40      3.86 o
  -4   1  15       11.92       11.34      1.42 o
  -3   1  15       13.37       14.70      5.07 o
  -2   1  15       48.84       49.84      3.85 o
  -1   1  15       95.48      104.05      3.58 o
   0   1  15        5.05        4.54      1.25 o
   1   1  15       53.05       58.92      2.74 o
   2   1  15       43.65       46.05      3.47 o
 -12   2  15        0.53        1.41      1.63 o
 -11   2  15       64.45       68.40      3.18 o
 -10   2  15       10.71       13.57      1.65 o
  -9   2  15        4.56        3.19      1.92 o
  -8   2  15       21.29       19.99      1.79 o
  -7   2  15      110.33      104.89      3.79 o
  -6   2  15       26.62       24.07      1.82 o
  -5   2  15       87.28       88.46      3.34 o
  -4   2  15       64.07       59.09      2.67 o
  -3   2  15      101.32      115.85      3.90 o
  -2   2  15        4.12        4.71      1.89 o
  -1   2  15        2.11        2.43      1.46 o
   0   2  15      120.78      120.25      4.04 o
   1   2  15       53.00       59.30      2.79 o
   2   2  15        0.61       -1.20      1.21 o
 -11   3  15       30.66       33.34      2.34 o
 -10   3  15        0.63        0.32      1.31 o
  -9   3  15       33.06       39.11      2.40 o
  -8   3  15       40.79       42.78      2.42 o
  -7   3  15       31.94       29.96      2.05 o
  -6   3  15        9.62        9.94      1.46 o
  -5   3  15        9.98       10.23      1.44 o
  -4   3  15      125.81      131.73      4.36 o
  -3   3  15        1.90        2.14      1.24 o
  -2   3  15        6.13        7.00      1.44 o
  -1   3  15      149.79      159.28      7.13 o
   0   3  15       15.51       12.33      2.47 o
   1   3  15       17.34       16.34      2.65 o
 -10   4  15        2.68        2.89      1.39 o
  -9   4  15      128.81      144.39      7.40 o
  -8   4  15       28.11       28.60      2.16 o
  -7   4  15        7.62        7.72      1.95 o
  -6   4  15       11.67        7.77      1.52 o
  -5   4  15       46.54       44.55      2.50 o
  -4   4  15       89.36       99.31      4.90 o
  -3   4  15        1.53        1.02      1.44 o
  -2   4  15       44.95       46.83      2.62 o
  -1   4  15       29.99       34.20      2.29 o
   0   4  15       22.16       19.59      2.74 o
  -8   5  15       18.46       22.68      2.06 o
  -7   5  15       54.72       53.63      3.59 o
  -6   5  15       10.41       11.12      1.68 o
  -5   5  15        2.20        0.09      1.31 o
  -4   5  15       60.02       76.87      3.39 o
  -3   5  15       18.37       22.72      2.10 o
  -2   5  15       12.73        9.47      2.64 o
  -8  -4  16        0.17        4.51      2.20 o
  -7  -4  16        7.74        6.14      2.29 o
 -10  -3  16       31.35       32.11      4.13 o
  -9  -3  16      102.96      118.25      4.22 o
  -8  -3  16        1.72        2.07      1.90 o
  -7  -3  16       21.14       22.42      2.73 o
  -6  -3  16       61.23       60.43      4.02 o
  -5  -3  16        4.31        2.47      1.83 o
  -3  -3  16        1.33        4.95      1.94 o
  -2  -3  16       74.65       85.80      4.91 o
  -1  -3  16       12.48       16.72      1.85 o
 -11  -2  16       20.62       20.95      1.94 o
 -10  -2  16       29.65       37.39      2.35 o
  -9  -2  16       24.27       29.04      2.04 o
  -8  -2  16        4.03        2.94      1.21 o
  -7  -2  16        6.98        4.10      1.89 o
  -6  -2  16        7.72        7.48      2.04 o
  -5  -2  16       19.11       23.50      2.62 o
  -4  -2  16       21.04       21.06      2.51 o
  -3  -2  16       37.16       47.15      3.50 o
  -2  -2  16       65.25       70.58      4.38 o
  -1  -2  16       12.63       11.30      2.16 o
   0  -2  16        2.50        3.93      1.93 o
 -11  -1  16      117.18      125.45      7.44 o
 -10  -1  16      275.80      285.06      9.24 o
  -9  -1  16        1.99        1.93      1.27 o
  -8  -1  16      135.46      148.31      4.72 o
  -7  -1  16       33.24       36.66      2.19 o
  -6  -1  16      198.94      191.43      8.01 o
  -5  -1  16       10.91       12.80      2.29 o
  -4  -1  16        3.21        2.96      1.21 o
  -3  -1  16        8.16        8.30      1.38 o
  -2  -1  16        3.83        3.22      1.35 o
  -1  -1  16       21.75       23.22      2.70 o
   0  -1  16       21.20       20.59      2.53 o
 -11   0  16       29.26       27.12      2.41 o
 -10   0  16        2.48        2.86      2.19 o
  -9   0  16       44.34       43.55      2.50 o
  -8   0  16       56.64       64.31      2.94 o
  -7   0  16       65.03       59.18      4.85 o
  -6   0  16      321.84      311.92      7.90 o
  -5   0  16      315.02      337.93     12.41 o
  -4   0  16        0.05        1.06      1.15 o
  -3   0  16        0.02       -1.07      1.07 o
  -2   0  16      291.43      302.71     11.22 o
  -1   0  16       90.63       97.89      4.62 o
   0   0  16        1.64        2.13      1.76 o
   1   0  16       11.06       12.17      2.28 o
 -11   1  16      115.28      121.19      4.47 o
 -10   1  16      279.49      306.35     13.31 o
  -9   1  16        2.36        1.94      1.34 o
  -8   1  16      133.85      144.17      4.73 o
  -7   1  16       30.91       31.92      2.94 o
  -6   1  16      202.44      196.37      8.43 o
  -5   1  16       10.75       14.53      3.09 o
  -4   1  16        3.43        2.44      1.79 o
  -3   1  16        7.49        8.19      1.98 o
  -2   1  16        3.75        6.06      1.33 o
  -1   1  16       20.80       20.24      1.80 o
   0   1  16       22.17       22.69      2.00 o
 -11   2  16       21.94       19.70      2.00 o
 -10   2  16       27.67       35.86      2.39 o
  -9   2  16       23.79       27.84      2.10 o
  -8   2  16        3.81        2.96      1.32 o
  -7   2  16        7.59        7.25      1.37 o
  -6   2  16        7.62        7.23      1.42 o
  -5   2  16       18.77       21.97      1.85 o
  -4   2  16       20.26       21.21      1.80 o
  -3   2  16       36.06       45.30      3.50 o
  -2   2  16       66.45       77.81      4.62 o
  -1   2  16       12.66       13.78      2.38 o
   0   2  16        2.57        2.47      1.99 o
 -10   3  16       29.98       28.82      2.30 o
  -9   3  16      103.68      120.97      5.06 o
  -8   3  16        2.01        2.64      1.77 o
  -7   3  16       21.23       21.16      1.92 o
  -6   3  16       60.28       60.68      2.89 o
  -5   3  16        4.59        4.92      1.87 o
  -4   3  16        2.98        1.40      1.25 o
  -3   3  16        1.56        0.39      1.32 o
  -2   3  16       74.84       82.16      4.96 o
  -1   3  16       12.17       16.72      2.67 o
  -8   4  16        0.20        0.57      1.37 o
  -7   4  16        7.83        6.43      1.52 o
  -6   4  16        3.49        0.47      1.29 o
  -5   4  16       83.60       95.70      3.81 o
  -4   4  16       17.47       12.60      2.39 o
  -3   4  16       23.37       24.44      2.08 o
  -6  -3  17        4.74        6.34      2.19 o
  -9  -2  17       35.98       37.56      3.47 o
  -8  -2  17       28.12       23.62      2.85 o
  -7  -2  17        0.65        1.54      1.93 o
  -6  -2  17       64.90       70.99      4.44 o
  -5  -2  17       53.61       70.02      4.32 o
  -3  -2  17        9.25        6.75      2.26 o
  -9  -1  17       34.80       36.76      2.36 o
  -8  -1  17      123.34      136.19      4.96 o
  -7  -1  17        8.18       11.43      2.30 o
  -6  -1  17      153.93      159.08      7.19 o
  -5  -1  17       15.72       19.49      2.71 o
  -4  -1  17        3.34        1.08      1.37 o
  -3  -1  17        8.91        9.14      1.55 o
  -2  -1  17       29.78       37.56      3.24 o
 -10   0  17        0.19       -0.01      1.42 o
  -9   0  17       23.31       22.27      1.99 o
  -8   0  17        0.00        1.45      1.31 o
  -7   0  17        3.91        1.79      2.56 o
  -6   0  17       36.71       33.13      3.23 o
  -5   0  17       13.57       15.45      2.47 o
  -4   0  17        0.59       -0.31      2.45 o
  -3   0  17       48.01       53.51      2.67 o
  -2   0  17       13.97       17.99      1.83 o
  -9   1  17       36.08       40.01      2.53 o
  -8   1  17      123.43      139.57      6.33 o
  -7   1  17        8.42       10.25      1.66 o
  -6   1  17      153.05      156.49      4.99 o
  -5   1  17       15.04       17.06      2.60 o
  -4   1  17        3.18        0.76      1.88 o
  -3   1  17        8.90       10.18      2.29 o
  -2   1  17       28.78       41.00      3.47 o
  -9   2  17       35.98       38.62      2.49 o
  -8   2  17       27.47       24.49      2.10 o
  -7   2  17        0.44        4.74      1.99 o
  -6   2  17       66.19       63.33      3.06 o
  -5   2  17       53.68       59.66      3.88 o
  -4   2  17       58.45       61.58      4.26 o
  -3   2  17        9.81       10.22      2.40 o
  -6   3  17        4.88        7.56      1.50 o
  -5   3  17       97.52       99.95      3.90 o
 
